# Supplementary material for: Transcriptome Analysis Reveals Early Hemocyte Responses upon In Vivo Stimulation with LPS in the Stick Insect Bacillus rossius (Rossi, 1788)
Source: Insects. 2022 Jul 18;13(7):645. doi: 10.3390/insects13070645 (PMC9316843; doi:10.3390/insects13070645)
Supplement: Supplementary file 1 [file insects-13-00645-s001.zip]

Archive with 3 entries (3 files):
- SupplementaryInformation_TableS1.pdf
- SupplementaryInformation_TableS2a-S2b.xlsx
- SupplementaryInformation_TableS3a-S3b.pdf
