# Supplementary material for: Transcriptome Analysis Reveals Early Hemocyte Responses upon In Vivo Stimulation with LPS in the Stick Insect Bacillus rossius (Rossi, 1788)
Source: Insects. 2022 Jul 18;13(7):645. doi: 10.3390/insects13070645 (PMC9316843; doi:10.3390/insects13070645)
Supplement: Supplementary file 1 [file insects-13-00645-s001.zip › SupplementaryInformation_TableS2a-S2b.xlsx]

## Sheet: SI_Table2a
Transcript_id	Fold change	Bonferroni p-value	Uniprot hit	GO	UniProt name
TRINITY_DN102883_c3_g1_i1	inf	1.286e-08
TRINITY_DN10150_c0_g1_i5	inf	0
TRINITY_DN103034_c0_g2_i1	inf	0
TRINITY_DN104049_c1_g1_i1	inf	0
TRINITY_DN1061_c0_g4_i1	inf	0	TRYA	GO:0005615; GO:0008236; GO:0004252; GO:0017171; GO:0008233; GO:0005576; GO:0016787; GO:0006508	Trypsin alpha
TRINITY_DN10678_c0_g1_i12	inf	0
TRINITY_DN10678_c1_g1_i2	inf	0
TRINITY_DN10884_c0_g1_i2	inf	0	VKT	GO:0030414; GO:0004867; GO:0090729; GO:0035821; GO:0010466; GO:0005576; GO:0010951	Kunitz-type serine protease inhibitor PPTI
TRINITY_DN10982_c0_g2_i2	inf	0	APM1D	GO:0016020; GO:0005783; GO:0042277; GO:0043231; GO:0043171; GO:0046872; GO:0070006; GO:0008233; GO:0008237; GO:0016787; GO:0006508; GO:0004177; GO:0008270; GO:0005737	Aminopeptidase M1-D
TRINITY_DN1128_c2_g1_i2	inf	0
TRINITY_DN112_c0_g3_i1	inf	0	PGLR1	GO:0005576; GO:0016798; GO:0008152; GO:0005975; GO:0071555; GO:0016787; GO:0004650	Endo-polygalacturonase
TRINITY_DN11547_c0_g1_i2	inf	0
TRINITY_DN46586_c0_g2_i1	8821.7727272727	0
TRINITY_DN276173_c2_g1_i1	8720.3333333333	0
TRINITY_DN994_c0_g2_i2	6906.4615384615	0	GUN4	GO:0030247; GO:0030248; GO:0008810; GO:0030245; GO:0016798; GO:0004553; GO:0000272; GO:0008152; GO:0005975; GO:0016787; GO:0030246	Endoglucanase E-4
TRINITY_DN1611_c0_g1_i1	6423.7948717949	0	ESTJ	GO:0005576; GO:0016787; GO:0004453; GO:0052689	unknown
TRINITY_DN16_c1_g4_i1	5513.7586206897	0	TRY3	GO:0008236; GO:0007586; GO:0004252; GO:0008233; GO:0005576; GO:0016787; GO:0006508	Trypsin-3
TRINITY_DN67078_c0_g2_i1	4932.3571428571	0	GLCM	GO:0006629; GO:0023021; GO:0008203; GO:0016020; GO:0004348; GO:0006914; GO:0016757; GO:0006680; GO:0032268; GO:0016798; GO:0032006; GO:0016740; GO:0005764; GO:0008152; GO:0031333; GO:0007040; GO:0030259; GO:0016787; GO:0008202; GO:0032715; GO:0006665	Lysosomal acid glucosylceramidase
TRINITY_DN12248_c0_g1_i1	4874.0	0
TRINITY_DN16200_c0_g1_i1	4742.4385964912	0
TRINITY_DN12204_c0_g3_i2	4485.0	0	S17A5	GO:0055085; GO:0015538; GO:0016020; GO:0045202; GO:0006811; GO:0006865; GO:0016021; GO:0005351; GO:0015136; GO:0005765; GO:0005886; GO:0031410; GO:0005764; GO:0015293; GO:0005887; GO:0006820; GO:1902600; GO:0015739; GO:0030054; GO:0034219	Sialin
TRINITY_DN1757_c0_g1_i1	4361.4693877551	0	LIPH	GO:0019433; GO:0006629; GO:0016020; GO:0005615; GO:0052689; GO:0005886; GO:0016042; GO:0016298; GO:0008201; GO:0006633; GO:0004465; GO:0004806; GO:0005576; GO:0004620; GO:0016787	Lipase member H
TRINITY_DN3847_c0_g1_i1	4264.9545454545	0	TRYP	GO:0008236; GO:0005615; GO:0046872; GO:0007586; GO:0004252; GO:0008233; GO:0005576; GO:0016787; GO:0006508	Trypsin-1
TRINITY_DN4089_c1_g1_i1	4062.4545454545	0	TRY1	GO:0008236; GO:0007586; GO:0004252; GO:0008233; GO:0005576; GO:0016787; GO:0006508	Trypsin-1
TRINITY_DN90951_c1_g1_i1	3846.0909090909	0	ESTF	GO:0016787; GO:0080030; GO:0052689	Esterase FE4
TRINITY_DN1061_c0_g3_i1	3834.9468085106	0	TRYA	GO:0008236; GO:0005615; GO:0004252; GO:0008233; GO:0017171; GO:0005576; GO:0016787; GO:0006508	Trypsin alpha
TRINITY_DN5356_c1_g1_i1	3236.5	0
TRINITY_DN295861_c0_g1_i1	3174.0	0	TRY1	GO:0008236; GO:0007586; GO:0004252; GO:0008233; GO:0005576; GO:0016787; GO:0006508	Trypsin-1
TRINITY_DN6188_c0_g1_i4	3087.3913043478	0
TRINITY_DN3990_c3_g1_i1	2880.3125	0
TRINITY_DN15410_c0_g1_i7	2647.9411764706	0	GLCM4	GO:0006629; GO:0016787; GO:0004348; GO:0006680; GO:0006665	Putative glucosylceramidase 4
TRINITY_DN109048_c0_g2_i1	2545.9337748344	0	LPSBP	GO:0005576; GO:0030246	Hemolymph lipopolysaccharide-binding protein
TRINITY_DN3990_c0_g1_i6	2513.8125	0
TRINITY_DN15611_c0_g3_i1	2430.1111111111	0	DFP	GO:0042742; GO:0045087; GO:0002376; GO:0042832; GO:0005576; GO:0003674	Putative defense protein
TRINITY_DN381_c0_g1_i2	2358.1020408163	0	GLCM4	GO:0006629; GO:0016787; GO:0004348; GO:0006680; GO:0006665	Putative glucosylceramidase 4
TRINITY_DN48991_c0_g1_i1	2261.0333333333	0
TRINITY_DN67078_c0_g1_i1	2258.4102564103	0	GLCM	GO:0006629; GO:1905037; GO:0004348; GO:0008203; GO:0032436; GO:0016020; GO:0008202; GO:0006680; GO:0016757; GO:0016798; GO:0005764; GO:0032269; GO:0009267; GO:0031333; GO:1903052; GO:0016740; GO:0008152; GO:0051246; GO:1904925; GO:0006665; GO:0016787	Lysosomal acid glucosylceramidase
TRINITY_DN277_c0_g2_i2	2029.1194029851	0	ESTJ	GO:0016787; GO:0004453; GO:0052689	Juvenile hormone esterase
TRINITY_DN1099_c0_g3_i1	1965.2666666667	0
TRINITY_DN1852_c0_g1_i2	1963.64	0	TRY1	GO:0008236; GO:0007586; GO:0004252; GO:0008233; GO:0005576; GO:0016787; GO:0006508	Trypsin-1
TRINITY_DN215_c1_g2_i1	1952.05	0	ESTE	GO:0016787; GO:0080030; GO:0052689	Esterase E4
TRINITY_DN3962_c0_g3_i1	1735.9090909091	0	ESTE	GO:0016787; GO:0080030; GO:0052689	Esterase E4
TRINITY_DN4492_c0_g3_i1	1709.9411764706	0
TRINITY_DN15935_c0_g2_i1	1608.8181818182	0
TRINITY_DN90951_c1_g3_i1	1564.4545454545	0	SASB	GO:0006629; GO:0016787; GO:0006631; GO:0006633	Fatty acyl-CoA hydrolase precursor, medium chain
TRINITY_DN2814_c0_g2_i1	1550.1538461538	0	CO7A1	GO:0007155; GO:0005604; GO:0030414; GO:0005615; GO:0004867; GO:0005581; GO:0062023; GO:0010466; GO:0005576; GO:0030020; GO:0042802; GO:0010951	Collagen alpha-1(VII) chain
TRINITY_DN295787_c0_g1_i1	1506.5	0	LIPH	GO:0006629; GO:0019433; GO:0016020; GO:0004620; GO:0005615; GO:0052689; GO:0005886; GO:0016042; GO:0016298; GO:0008201; GO:0004806; GO:0006633; GO:0004465; GO:0005576; GO:0016787	Lipase member H
TRINITY_DN3962_c0_g1_i3	1475.5454545455	0	ESTF	GO:0016787; GO:0080030; GO:0052689	Esterase FE4
TRINITY_DN1124_c0_g1_i3	1269.5507246377	0
TRINITY_DN7341_c0_g1_i6	1268.5106382979	0
TRINITY_DN8207_c0_g3_i1	1267.2784380306	0	CTRB2	GO:0030574; GO:0008236; GO:0005615; GO:0004252; GO:0008233; GO:0005576; GO:0016787; GO:0006508	Chymotrypsin BII
TRINITY_DN2904_c0_g1_i1	1265.3846153846	0	PGLR2	GO:0071555; GO:0016798; GO:0008152; GO:0005975; GO:0005576; GO:0016787; GO:0004650	Endo-polygalacturonase
TRINITY_DN169557_c0_g1_i1	1261.0	0
TRINITY_DN8856_c6_g1_i1	1243.9726027397	0	LIPP	GO:0006629; GO:0005615; GO:0052689; GO:0030299; GO:0046872; GO:0016042; GO:0016298; GO:0042572; GO:0004806; GO:0047376; GO:0005576; GO:0016787	Pancreatic triacylglycerol lipase
TRINITY_DN3269_c1_g4_i1	1229.935483871	0	SPI3	GO:0004867; GO:0010951; GO:0030414; GO:0005615; GO:0010466	Serine protease inhibitor 3/4 (Fragment)
TRINITY_DN3731_c0_g1_i1	1222.1111111111	0
TRINITY_DN12204_c0_g1_i4	1220.0	0	S17A5	GO:0055085; GO:0015538; GO:0016020; GO:0045202; GO:0006811; GO:0006865; GO:0016021; GO:0005351; GO:0015136; GO:0005765; GO:0005886; GO:0031410; GO:0005764; GO:0015293; GO:0005887; GO:0006820; GO:1902600; GO:0015739; GO:0030054; GO:0034219	Sialin
TRINITY_DN1351_c0_g1_i7	1211.7	0
TRINITY_DN6038_c3_g1_i1	1189.4285714286	0
TRINITY_DN2249_c0_g3_i1	1152.7142857143	0	VCP	GO:0004185; GO:0004180; GO:0008233; GO:0005576; GO:0016787; GO:0006508	Venom serine carboxypeptidase
TRINITY_DN16161_c0_g1_i1	1103.75	0	VCP	GO:0004185; GO:0004180; GO:0008233; GO:0005576; GO:0016787; GO:0006508	Venom serine carboxypeptidase
TRINITY_DN11449_c0_g1_i1	1081.25	0	PGLR2	GO:0071555; GO:0016798; GO:0008152; GO:0005975; GO:0005576; GO:0016787; GO:0004650	Endo-polygalacturonase
TRINITY_DN25672_c1_g1_i1	1051.4	0
TRINITY_DN28212_c0_g2_i1	1046.2137096774	0	TRYP	GO:0008236; GO:0005615; GO:0046872; GO:0007586; GO:0004252; GO:0008233; GO:0005576; GO:0016787; GO:0006508	Trypsin-1
TRINITY_DN64532_c0_g1_i1	1040.25	0	FUCO	GO:0004560; GO:0006004; GO:0016139; GO:0016798; GO:0005764; GO:0008152; GO:0005975; GO:0005576; GO:0016787	Alpha-L-fucosidase
TRINITY_DN172624_c0_g1_i4	1032.6666666667	0
TRINITY_DN1666_c1_g1_i1	1020.8461538462	0
TRINITY_DN2184_c1_g1_i1	1008.9	0
TRINITY_DN16_c1_g1_i3	983.8333333333	0	TRYP	GO:0008236; GO:0007586; GO:0004252; GO:0008233; GO:0005576; GO:0016787; GO:0006508	Trypsin
TRINITY_DN5247_c0_g1_i2	977.8292682927	0	NCKX4	GO:0007602; GO:0016021; GO:0005516; GO:0031982; GO:0050849; GO:0016324; GO:0007608; GO:0005886; GO:0010628; GO:0008273; GO:0120199; GO:0008277; GO:0016020; GO:0050911; GO:0010469; GO:0021630; GO:0048306; GO:0006811; GO:0055074; GO:0006814; GO:0006816; GO:0006813; GO:0071486	Sodium/potassium/calcium exchanger 4
TRINITY_DN78943_c0_g1_i2	973.8333333333	0
TRINITY_DN15935_c0_g1_i1	960.1216216216	0
TRINITY_DN3110_c0_g1_i1	927.5	0
TRINITY_DN59998_c0_g2_i3	925.7777777778	0	LIPH	GO:0006629; GO:0019433; GO:0004620; GO:0016020; GO:0005615; GO:0052689; GO:0005886; GO:0016298; GO:0016042; GO:0006633; GO:0004465; GO:0004806; GO:0005576; GO:0016787	Lipase member H
TRINITY_DN5266_c0_g1_i4	886.0526315789	0	MA2B1	GO:0006013; GO:0046872; GO:0016798; GO:0005764; GO:0008152; GO:0003824; GO:0005975; GO:0016787; GO:0004559; GO:0030246	Lysosomal alpha-mannosidase
TRINITY_DN112_c0_g2_i1	867.0454545455	0	PGLR1	GO:0005576; GO:0016798; GO:0008152; GO:0005975; GO:0071555; GO:0016787; GO:0004650	Endo-polygalacturonase
TRINITY_DN277396_c0_g1_i1	855.1666666667	0	PGLR1	GO:0005576; GO:0016798; GO:0008152; GO:0005975; GO:0071555; GO:0016787; GO:0004650	Endo-polygalacturonase
TRINITY_DN1288_c0_g4_i1	803.0	0	MAL1	GO:0000023; GO:0004558; GO:0032450; GO:0016798; GO:0008152; GO:0003824; GO:0005975; GO:0090599; GO:0016787	Maltase 1
TRINITY_DN2814_c0_g1_i1	785.0	0	TENA	GO:0007155; GO:0045545; GO:0016020; GO:0005788; GO:0042060; GO:0005615; GO:0042475; GO:0071300; GO:0071774; GO:0005925; GO:0062023; GO:0005515; GO:0005576; GO:0071305; GO:0001649; GO:0042127	Tenascin
TRINITY_DN111798_c0_g1_i6	772.5664893617	0	G12		Protein G12
TRINITY_DN1061_c0_g2_i1	770.1176470588	0	TRY1	GO:0008236; GO:0007586; GO:0004252; GO:0008233; GO:0005576; GO:0016787; GO:0006508	Trypsin-1
TRINITY_DN112_c0_g1_i3	767.2702702703	0	PGLR1	GO:0005576; GO:0016798; GO:0008152; GO:0005975; GO:0071555; GO:0016787; GO:0004650	Endo-polygalacturonase
TRINITY_DN47504_c4_g1_i1	726.7142857143	0	PTPRD	GO:0016311; GO:0099545; GO:0016020; GO:0016021; GO:0098978; GO:0005515; GO:0099560; GO:0004725; GO:0035335; GO:1905606; GO:0070062; GO:0016791; GO:0006470	Receptor-type tyrosine-protein phosphatase delta
TRINITY_DN112_c0_g6_i1	721.8048780488	0	PGLR1	GO:0005576; GO:0016798; GO:0008152; GO:0005975; GO:0071555; GO:0016787; GO:0004650	Endo-polygalacturonase
TRINITY_DN33295_c2_g1_i1	679.7142857143	0
TRINITY_DN810_c0_g1_i2	656.9583333333	0
TRINITY_DN4089_c0_g1_i1	647.0810810811	0	TRY1	GO:0008236; GO:0007586; GO:0004252; GO:0008233; GO:0005576; GO:0016787; GO:0006508	Trypsin-1
TRINITY_DN3501_c1_g1_i1	587.9	0	DHGL	GO:0008364; GO:0050660; GO:0046693; GO:0016614; GO:0006006; GO:0005576; GO:0016491	Glucose dehydrogenase [FAD, quinone]
TRINITY_DN1574_c0_g1_i1	582.4571428571	0	GLCM	GO:0008203; GO:0004348; GO:0005783; GO:0006914; GO:0016020; GO:0006680; GO:0005765; GO:0050295; GO:0032006; GO:0005802; GO:0005764; GO:0007040; GO:0030259; GO:0046527; GO:0006665; GO:0005794	Lysosomal acid glucosylceramidase
TRINITY_DN5181_c8_g1_i1	573.0094438615	0
TRINITY_DN964_c0_g2_i1	558.4210526316	0	GUN7	GO:0008810; GO:0030245; GO:0071555; GO:0016798; GO:0004553; GO:0000272; GO:0008152; GO:0005975; GO:0005576; GO:0016787	Endoglucanase 7
TRINITY_DN65535_c1_g1_i2	552.4736842105	0	PGLR1	GO:0005576; GO:0016798; GO:0008152; GO:0005975; GO:0071555; GO:0016787; GO:0004650	Endo-polygalacturonase
TRINITY_DN2134_c0_g1_i2	551.3414634146	0
TRINITY_DN12204_c0_g2_i2	540.3	0	S17A5	GO:0055085; GO:0015538; GO:0016020; GO:0045202; GO:0006811; GO:0006865; GO:0016021; GO:0005351; GO:0015136; GO:0005765; GO:0005886; GO:0031410; GO:0005764; GO:0015293; GO:0005887; GO:0006820; GO:1902600; GO:0015739; GO:0030054; GO:0034219	Sialin
TRINITY_DN3269_c1_g3_i3	538.8299319728	0	ILEUB	GO:0005576; GO:0044342; GO:0030414; GO:0005615; GO:0004867; GO:0010466; GO:0042176; GO:0032691; GO:0036464; GO:0005515; GO:0010951; GO:0005737	Leukocyte elastase inhibitor B
TRINITY_DN994_c1_g1_i1	533.3703703704	0	GUNF	GO:0030248; GO:0008810; GO:0030245; GO:0016798; GO:0008152; GO:0000272; GO:0004553; GO:0005975; GO:0016787; GO:0030246	Endoglucanase F
TRINITY_DN14080_c0_g1_i1	512.5454545455	0	PPAP	GO:0016311; GO:0012506; GO:0005615; GO:0006772; GO:0005886; GO:0060168; GO:0008253; GO:0003993; GO:0005764; GO:0007040; GO:0035335; GO:0042131; GO:0051930; GO:0004725; GO:0005576; GO:0052642; GO:0046085; GO:0016791	Prostatic acid phosphatase
TRINITY_DN260247_c0_g1_i1	479.1363636364	0	NAS7	GO:0060465; GO:0043050; GO:0046872; GO:0008233; GO:0008237; GO:0005576; GO:0016787; GO:0006508; GO:0008270; GO:0004222	Zinc metalloproteinase nas-7
TRINITY_DN17924_c2_g1_i1	470.25	0
TRINITY_DN324442_c0_g1_i1	458.8333333333	0
TRINITY_DN26_c5_g1_i1	458.4897959184	0	GLCM	GO:0006629; GO:1905037; GO:0004348; GO:0008203; GO:0032436; GO:0016020; GO:0008202; GO:0006680; GO:0016757; GO:0016798; GO:0005764; GO:0032269; GO:0009267; GO:0031333; GO:1903052; GO:0016740; GO:0008152; GO:0051246; GO:1904925; GO:0006665; GO:0016787	Lysosomal acid glucosylceramidase
TRINITY_DN2792_c0_g1_i5	456.0	0
TRINITY_DN1730_c0_g3_i1	452.8666666667	0	S2611	GO:0055085; GO:0005783; GO:0008509; GO:0016020; GO:0008271; GO:0016021; GO:0015116; GO:0006811; GO:0005886; GO:0005764; GO:0008272; GO:0015301; GO:1902358; GO:0098656; GO:0070062; GO:0005794	Sodium-independent sulfate anion transporter
TRINITY_DN71827_c0_g3_i1	446.9285714286	0	FUCO	GO:0004560; GO:0006004; GO:0016139; GO:0016798; GO:0005764; GO:0008152; GO:0005975; GO:0005576; GO:0016787	Alpha-L-fucosidase
TRINITY_DN82265_c0_g1_i1	440.1818181818	0
TRINITY_DN35208_c0_g1_i2	428.7222222222	0	MYORG	GO:0005789; GO:0005783; GO:0016020; GO:0051897; GO:0031965; GO:0016021; GO:0043568; GO:0016798; GO:0004553; GO:0008152; GO:0005975; GO:0016787; GO:0005634; GO:0048741	Myogenesis-regulating glycosidase
TRINITY_DN7679_c2_g1_i1	428.0731707317	0
TRINITY_DN1312_c0_g2_i1	424.3559322034	0	GLBL3	GO:0004565; GO:0016798; GO:0004553; GO:0008152; GO:0005773; GO:0005975; GO:0016787	Beta-galactosidase-1-like protein 3
TRINITY_DN1238_c0_g1_i1	423.1890547264	0	TRY4	GO:0008236; GO:0007586; GO:0008233; GO:0004252; GO:0005576; GO:0016787; GO:0006508	Trypsin-4
TRINITY_DN6470_c1_g1_i1	415.9285714286	0
TRINITY_DN257381_c0_g1_i1	408.68	0
TRINITY_DN761_c0_g2_i1	408.2727272727	0
TRINITY_DN27628_c0_g1_i1	402.6666666667	0	ESTJ	GO:0005576; GO:0016787; GO:0004453; GO:0052689	unknown
TRINITY_DN298283_c0_g1_i1	392.8125	0	MAL2	GO:0000023; GO:0004558; GO:0032450; GO:0016798; GO:0008152; GO:0003824; GO:0005975; GO:0090599; GO:0016787	Maltase 2
TRINITY_DN59998_c0_g1_i6	392.157480315	0	LIPH	GO:0006629; GO:0016020; GO:0052689; GO:0005886; GO:0016042; GO:0004806; GO:0005576; GO:0016787	Lipase member H
TRINITY_DN235704_c0_g1_i1	387.3888888889	0	TRY1	GO:0008236; GO:0007586; GO:0004252; GO:0008233; GO:0005576; GO:0016787; GO:0006508	Trypsin-1
TRINITY_DN381_c0_g4_i1	385.8805309735	0	GLCM	GO:0008203; GO:0005783; GO:0006914; GO:0004348; GO:0016757; GO:0006680; GO:0005765; GO:0016798; GO:0032006; GO:0016740; GO:0005802; GO:0005764; GO:0007040; GO:0050295; GO:0030259; GO:0016787; GO:0046527; GO:0006665; GO:0005794	Lysosomal acid glucosylceramidase
TRINITY_DN1922_c6_g1_i1	380.9743589744	0	GILT1	GO:0005576; GO:0002376; GO:0005886; GO:0016667; GO:0016671; GO:0016491; GO:1900426	GILT-like protein 1
TRINITY_DN236655_c0_g1_i1	368.6888888889	0	CTRB1	GO:0030574; GO:0005615; GO:0008236; GO:0004252; GO:0008233; GO:0005576; GO:0016787; GO:0006508	Chymotrypsin BI
TRINITY_DN6303_c2_g1_i1	360.7272727273	0
TRINITY_DN256355_c0_g1_i1	360.1818181818	0
TRINITY_DN556_c0_g1_i1	359.7795275591	0	LYAG	GO:0000023; GO:0016020; GO:0004558; GO:0090599; GO:0002086; GO:0032450; GO:0016798; GO:0004553; GO:0005764; GO:0007040; GO:0008152; GO:0002026; GO:0003824; GO:0005975; GO:0005980; GO:0030246; GO:0016787	Lysosomal alpha-glucosidase
TRINITY_DN317100_c0_g1_i1	348.4861407249	0	OBSTE	GO:0062129; GO:0040003; GO:0008061; GO:0008011; GO:0005576; GO:0008010; GO:0042302	Protein obstructor-E
TRINITY_DN282572_c0_g1_i1	347.8	0
TRINITY_DN215978_c0_g1_i1	346.8936170213	0	TM11G	GO:0016020; GO:0008236; GO:0016021; GO:0005886; GO:0005887; GO:0008233; GO:0004252; GO:0005576; GO:0016787; GO:0006508	Transmembrane protease serine 11G
TRINITY_DN5670_c0_g5_i1	339.9230769231	0	GLBL2	GO:0005576; GO:0004565; GO:0016798; GO:0004553; GO:0008152; GO:0005773; GO:0005975; GO:0005515; GO:0016787	Beta-galactosidase-1-like protein 2
TRINITY_DN1950_c0_g3_i1	320.5581395349	0	PGLR2	GO:0071555; GO:0016798; GO:0008152; GO:0005975; GO:0005576; GO:0016787; GO:0004650	Endo-polygalacturonase
TRINITY_DN6080_c0_g1_i1	318.9642857143	0	GALM	GO:0004034; GO:0019318; GO:0016853; GO:0006012; GO:0006006; GO:0003824; GO:0033499; GO:0005975; GO:0030246; GO:0005737	Aldose 1-epimerase
TRINITY_DN964_c0_g1_i1	316.4285714286	0	GUN4	GO:0030248; GO:0008810; GO:0030245; GO:0016798; GO:0004553; GO:0000272; GO:0008152; GO:0005975; GO:0005576; GO:0016787; GO:0030246	Endoglucanase 4
TRINITY_DN2094_c0_g1_i1	311.7142857143	0
TRINITY_DN216546_c0_g1_i1	305.5384615385	0	NPC2	GO:0006629; GO:0033344; GO:0015918; GO:0005783; GO:0008203; GO:0006869; GO:0032934; GO:0005764; GO:0032367; GO:0005576; GO:0008202; GO:0030301; GO:0015485	NPC intracellular cholesterol transporter 2
TRINITY_DN275654_c0_g1_i1	304.9068627451	0	AMY1	GO:0046872; GO:0016798; GO:0008152; GO:0003824; GO:0043169; GO:0004556; GO:0005975; GO:0016787; GO:0103025	Alpha-amylase 1
TRINITY_DN1950_c0_g4_i1	298.5570469799	0	PGLR1	GO:0005576; GO:0016798; GO:0008152; GO:0005975; GO:0071555; GO:0016787; GO:0004650	Endo-polygalacturonase
TRINITY_DN118212_c0_g1_i2	294.0	0
TRINITY_DN1326_c0_g3_i2	291.8	0
TRINITY_DN275589_c0_g1_i1	289.4489795918	0	MAL1	GO:0000023; GO:0004558; GO:0032450; GO:0016798; GO:0008152; GO:0003824; GO:0005975; GO:0090599; GO:0016787	Maltase 1
TRINITY_DN1938_c0_g1_i3	283.5416666667	0	GLCM	GO:0006629; GO:1905037; GO:0004348; GO:0008203; GO:0032436; GO:0016020; GO:0008202; GO:0006680; GO:0016757; GO:0016798; GO:0005764; GO:0032269; GO:0009267; GO:0031333; GO:1903052; GO:0016740; GO:0008152; GO:0051246; GO:1904925; GO:0006665; GO:0016787	Lysosomal acid glucosylceramidase
TRINITY_DN2911_c1_g2_i1	278.1077441077	0
TRINITY_DN275674_c0_g1_i1	276.3409090909	0	LPH	GO:0016324; GO:0016020; GO:0016021; GO:0017042; GO:0005886; GO:0016798; GO:0004553; GO:0008152; GO:0003824; GO:0005975; GO:0016787; GO:0000016	Lactase-phlorizin hydrolase
TRINITY_DN187_c0_g1_i1	276.3097199341	0	LIP3	GO:0006629; GO:0016788; GO:0004771; GO:0016042; GO:0004806; GO:0016787	Lipase 3
TRINITY_DN4357_c0_g1_i1	271.4285714286	0	WAPA	GO:0005576; GO:0042742; GO:0043086; GO:0030414; GO:0052547	Stewaprin-a
TRINITY_DN1326_c0_g2_i2	270.6666666667	0
TRINITY_DN758_c0_g2_i3	266.3888888889	0	GLCM	GO:0008203; GO:0005783; GO:0006914; GO:0004348; GO:0016757; GO:0006680; GO:0005765; GO:0016798; GO:0032006; GO:0016740; GO:0005802; GO:0005764; GO:0007040; GO:0050295; GO:0030259; GO:0016787; GO:0046527; GO:0006665; GO:0005794	Lysosomal acid glucosylceramidase
TRINITY_DN2249_c0_g1_i1	264.7948717949	0	VCP	GO:0004185; GO:0004180; GO:0008233; GO:0005576; GO:0016787; GO:0006508	Venom serine carboxypeptidase
TRINITY_DN52225_c0_g2_i1	262.0081061164	0
TRINITY_DN13179_c0_g5_i1	258.5	0
TRINITY_DN459_c0_g1_i1	257.5714285714	0	VCP	GO:0004185; GO:0004180; GO:0008233; GO:0005576; GO:0016787; GO:0006508	Venom serine carboxypeptidase
TRINITY_DN51244_c0_g1_i1	256.7695035461	0	LPSBP	GO:0005576; GO:0030246	Hemolymph lipopolysaccharide-binding protein
TRINITY_DN2186_c0_g1_i1	254.5662650602	0
TRINITY_DN255859_c0_g1_i1	252.6482758621	0	ILEU	GO:0030414; GO:0005615; GO:0004867; GO:0010466; GO:0005764; GO:0032691; GO:0005768; GO:0005576; GO:0010951; GO:0005769; GO:0005737	Leukocyte elastase inhibitor
TRINITY_DN1666_c1_g2_i1	252.3	0
TRINITY_DN142262_c0_g1_i1	243.7368421053	0
TRINITY_DN19369_c0_g1_i1	243.5	0
TRINITY_DN21942_c0_g1_i1	242.45	0	GLBL3	GO:0004565; GO:0016798; GO:0004553; GO:0008152; GO:0005773; GO:0005975; GO:0016787	Beta-galactosidase-1-like protein 3
TRINITY_DN1061_c0_g1_i2	239.0204572804	0	TRY1	GO:0008236; GO:0007586; GO:0004252; GO:0008233; GO:0005576; GO:0016787; GO:0006508	Trypsin-1
TRINITY_DN3816_c0_g1_i3	236.875	0
TRINITY_DN653_c0_g3_i1	229.5625	0	TENR	GO:0050767; GO:0008306; GO:0005615; GO:0005102; GO:0098685; GO:0009986; GO:0005576; GO:0031012; GO:0007162; GO:0007155; GO:0022408; GO:0072534; GO:0005178; GO:0007158; GO:0007399; GO:0045121; GO:0030198; GO:0098978; GO:0062023; GO:0030517; GO:0022029; GO:0010977	Tenascin-R
TRINITY_DN46361_c0_g1_i1	229.0909090909	0
TRINITY_DN16231_c1_g3_i3	228.6	0	CTRB2	GO:0030574; GO:0008236; GO:0005615; GO:0004252; GO:0008233; GO:0005576; GO:0016787; GO:0006508	Chymotrypsin BII
TRINITY_DN761_c0_g3_i1	228.25	0
TRINITY_DN1838_c0_g1_i4	228.1895424837	0
TRINITY_DN3429_c0_g2_i1	223.6166666667	0	LPH	GO:0016324; GO:0016020; GO:0005783; GO:0016021; GO:0005886; GO:0017042; GO:0016798; GO:0008152; GO:0004553; GO:0005887; GO:0003824; GO:0005975; GO:0016787; GO:0008422; GO:0000016	Lactase-phlorizin hydrolase
TRINITY_DN976_c0_g1_i1	222.858974359	0
TRINITY_DN2911_c1_g1_i3	220.0612244898	0	PAI1	GO:0010757; GO:0090399; GO:0030414; GO:0005615; GO:0004867; GO:0010466; GO:0005576; GO:0061044; GO:0010951	Plasminogen activator inhibitor 1
TRINITY_DN7070_c0_g1_i3	216.625	0	S17A5	GO:0055085; GO:0015538; GO:0016020; GO:0045202; GO:0006811; GO:0006865; GO:0016021; GO:0005351; GO:0015136; GO:0005765; GO:0005886; GO:0031410; GO:0005764; GO:0015293; GO:0005887; GO:0006820; GO:1902600; GO:0015739; GO:0030054; GO:0034219	Sialin
TRINITY_DN459_c0_g2_i1	213.8125	0	VCP	GO:0004185; GO:0004180; GO:0008233; GO:0005576; GO:0016787; GO:0006508	Vitellogenic carboxypeptidase
TRINITY_DN3916_c0_g1_i3	210.2307692308	0
TRINITY_DN16231_c1_g5_i1	207.8461538462	0
TRINITY_DN112_c0_g7_i1	206.5806451613	0	PGLR1	GO:0005576; GO:0016798; GO:0008152; GO:0005975; GO:0071555; GO:0016787; GO:0004650	Endo-polygalacturonase
TRINITY_DN595_c0_g1_i1	206.1875	0	CHI10	GO:0005575; GO:0006032; GO:0016798; GO:0008152; GO:0000272; GO:0004568; GO:0004553; GO:0008061; GO:0005975; GO:0005576; GO:0016787	Probable chitinase 10
TRINITY_DN256967_c0_g1_i1	202.3513513514	0
TRINITY_DN13416_c5_g1_i1	202.0	0
TRINITY_DN994_c0_g1_i5	201.8591549296	0	GUN5	GO:0005576; GO:0008810; GO:0030245; GO:0016798; GO:0008152; GO:0004553; GO:0000272; GO:0005515; GO:0005975; GO:0071555; GO:0016787; GO:0030246	Endoglucanase 5
TRINITY_DN39811_c0_g1_i2	201.2857142857	0	CPP1	GO:0008236; GO:0008233; GO:0004252; GO:0005576; GO:0016787; GO:0006508	CUB and peptidase domain-containing protein 1 (Fragment)
TRINITY_DN295811_c0_g1_i1	199.7777777778	0	PGLR1	GO:0005576; GO:0016798; GO:0008152; GO:0005975; GO:0071555; GO:0016787; GO:0004650	Endo-polygalacturonase
TRINITY_DN375_c0_g1_i7	197.6666666667	0	HOL2	GO:0005576; GO:0002376; GO:0042742; GO:0045087	Holotricin-2
TRINITY_DN994_c0_g3_i2	189.7623318386	0	GUNA	GO:0030248; GO:0008810; GO:0030245; GO:0016798; GO:0004553; GO:0000272; GO:0008152; GO:0005975; GO:0005576; GO:0016787; GO:0030246	Endoglucanase A
TRINITY_DN1645_c0_g1_i1	189.358974359	0
TRINITY_DN1567_c1_g2_i1	189.125	0	ARSI	GO:0005576; GO:0005783; GO:0008484; GO:0046872; GO:0004065; GO:0003824; GO:0005515; GO:0016787; GO:0005788	Arylsulfatase I
TRINITY_DN30649_c0_g1_i4	187.0	0	TRET1	GO:0055085; GO:0016020; GO:0022857; GO:0016021; GO:0015574; GO:0051119; GO:0005886; GO:0008643; GO:0015771; GO:0034219	Facilitated trehalose transporter Tret1
TRINITY_DN275771_c0_g1_i1	184.0	0
TRINITY_DN12045_c0_g3_i2	181.5954323002	0	CEX1	GO:0046872; GO:0005509; GO:0005783	Calexcitin-1
TRINITY_DN295970_c0_g1_i1	179.8169934641	0	GLCM	GO:0008203; GO:0005783; GO:0006914; GO:0004348; GO:0016757; GO:0006680; GO:0005765; GO:0016798; GO:0032006; GO:0016740; GO:0005802; GO:0005764; GO:0007040; GO:0050295; GO:0030259; GO:0016787; GO:0046527; GO:0006665; GO:0005794	Lysosomal acid glucosylceramidase
TRINITY_DN3755_c0_g1_i2	176.5632183908	0	UN93L	GO:0016020; GO:0016021; GO:0015459; GO:0005886; GO:0043266; GO:0055120; GO:0008150; GO:0006937; GO:0003674	UNC93-like protein
TRINITY_DN278127_c0_g1_i1	171.4285714286	0	LPSBP	GO:0005576; GO:0030246	Hemolymph lipopolysaccharide-binding protein
TRINITY_DN316336_c0_g1_i1	169.9	0
TRINITY_DN2904_c0_g3_i5	169.3076923077	0	PGLR1	GO:0005576; GO:0016798; GO:0008152; GO:0005975; GO:0071555; GO:0016787; GO:0004650	Endo-polygalacturonase
TRINITY_DN2910_c0_g1_i2	168.1538461538	0
TRINITY_DN297273_c0_g1_i1	167.6666666667	0	CO7A1	GO:0007155; GO:0005576; GO:0005604; GO:0030414; GO:0005615; GO:0004867; GO:0005581; GO:0062023; GO:0008544; GO:0010466; GO:0005515; GO:0005788; GO:0005590	Collagen alpha-1(VII) chain
TRINITY_DN6192_c0_g2_i1	166.125	0
TRINITY_DN217746_c0_g1_i1	165.6451612903	0	LIPR1	GO:0006629; GO:0005615; GO:0052689; GO:0046872; GO:0016298; GO:0005509; GO:0004806; GO:0005576	Inactive pancreatic lipase-related protein 1
TRINITY_DN91995_c0_g2_i1	165.3636363636	0
TRINITY_DN529_c0_g4_i1	165.0909090909	0
TRINITY_DN880_c0_g1_i2	161.7912087912	0	NAS7	GO:0060465; GO:0043050; GO:0046872; GO:0008233; GO:0008237; GO:0005576; GO:0016787; GO:0006508; GO:0008270; GO:0004222	Zinc metalloproteinase nas-7
TRINITY_DN35571_c0_g1_i3	160.3225806452	0	ERG3	GO:0006629; GO:0005789; GO:0016020; GO:0005783; GO:0008610; GO:0016021; GO:0006694; GO:0050046; GO:0016126; GO:0016491; GO:0005506; GO:0008202	Delta(7)-sterol 5(6)-desaturase
TRINITY_DN1615_c0_g1_i3	160.1635846373	0	G12		Protein G12
TRINITY_DN41541_c0_g1_i2	157.2686567164	0	TRY5	GO:0008236; GO:0007586; GO:0008233; GO:0004252; GO:0005576; GO:0016787; GO:0006508	Trypsin-5
TRINITY_DN235422_c0_g1_i1	156.8	0
TRINITY_DN6108_c0_g1_i9	155.1065375303	0
TRINITY_DN138776_c0_g2_i3	150.6666666667	0
TRINITY_DN1578_c0_g1_i4	149.6666666667	0
TRINITY_DN55011_c0_g2_i1	148.9361702128	0	BGLR	GO:0005783; GO:0005615; GO:0043231; GO:0005102; GO:0004566; GO:0005764; GO:0005975; GO:0019904; GO:0019391; GO:0016787; GO:0030246	Beta-glucuronidase
TRINITY_DN213_c0_g1_i1	145.1397306397	0	G12		Protein G12
TRINITY_DN6192_c0_g1_i3	144.0	0
TRINITY_DN595_c0_g2_i1	142.6834532374	0	CHI10	GO:0005575; GO:0006032; GO:0016798; GO:0008152; GO:0000272; GO:0004568; GO:0004553; GO:0008061; GO:0005975; GO:0005576; GO:0016787	Probable chitinase 10
TRINITY_DN1288_c0_g3_i2	142.6071428571	0	MAL1	GO:0000023; GO:0004558; GO:0032450; GO:0016798; GO:0008152; GO:0003824; GO:0005975; GO:0090599; GO:0016787	Maltase 1
TRINITY_DN653_c0_g2_i1	141.5555555556	0
TRINITY_DN1154_c3_g1_i1	137.0	5.145e-12
TRINITY_DN15587_c0_g1_i1	136.4642857143	0	TENR	GO:0007155; GO:0050767; GO:0007158; GO:0022408; GO:0008306; GO:0009986; GO:0005615; GO:0005102; GO:0098685; GO:0098978; GO:0062023; GO:0030517; GO:0007411; GO:0045121; GO:0072534; GO:0022029; GO:0030198; GO:0010977; GO:0005576	Tenascin-R
TRINITY_DN4136_c0_g1_i8	135.1087962963	0
TRINITY_DN5076_c1_g6_i1	134.2142857143	0
TRINITY_DN327_c2_g1_i1	134.05	0
TRINITY_DN8201_c2_g1_i4	133.625	0
TRINITY_DN277_c0_g5_i1	133.4264705882	0	EST1	GO:0016787; GO:0005783; GO:0005788; GO:0080030; GO:0052689	Liver carboxylesterase
TRINITY_DN1521_c1_g1_i5	132.0769230769	0
TRINITY_DN254975_c0_g1_i1	131.049382716	0	TSSP	GO:0008239; GO:0008236; GO:0031410; GO:0005764; GO:0008233; GO:0005768; GO:0016787; GO:0006508	Thymus-specific serine protease
TRINITY_DN10855_c0_g1_i1	130.4741784038	0
TRINITY_DN640_c0_g5_i1	130.3571428571	0	FLVC2	GO:0055085; GO:0016020; GO:0022857; GO:0016021; GO:0020037; GO:0005886; GO:0097037; GO:0015232	Feline leukemia virus subgroup C receptor-related protein 2
TRINITY_DN5831_c1_g2_i1	129.125	0
TRINITY_DN65535_c3_g1_i1	127.875	0	PGLR1	GO:0005576; GO:0016798; GO:0008152; GO:0005975; GO:0071555; GO:0016787; GO:0004650	Endo-polygalacturonase
TRINITY_DN1478_c1_g2_i1	127.6666666667	0	PPAL	GO:0016020; GO:0016311; GO:0016021; GO:0005765; GO:0043202; GO:0005764; GO:0003993; GO:0007040; GO:0005515; GO:0016787; GO:0070062; GO:0016791	Lysosomal acid phosphatase
TRINITY_DN165_c1_g1_i1	126.3106796117	0	LPH	GO:0016324; GO:0016020; GO:0016021; GO:0017042; GO:0005886; GO:0016798; GO:0004553; GO:0008152; GO:0003824; GO:0005975; GO:0016787; GO:0000016	Lactase-phlorizin hydrolase
TRINITY_DN1575_c0_g1_i5	125.4166666667	0	PGLR2	GO:0071555; GO:0016798; GO:0008152; GO:0005975; GO:0005576; GO:0016787; GO:0004650	Endo-polygalacturonase
TRINITY_DN15027_c5_g1_i1	124.25	0
TRINITY_DN1252_c1_g1_i1	123.8518518519	0	AK1A1	GO:0004032; GO:0005829; GO:0016020; GO:0016324; GO:0047834; GO:0046185; GO:0110095; GO:0005886; GO:0004745; GO:0008106; GO:0016491; GO:0005737	Aldo-keto reductase family 1 member A1
TRINITY_DN182917_c0_g1_i3	121.125	0
TRINITY_DN4119_c0_g1_i10	118.3636363636	0	HEXD	GO:1903561; GO:0015929; GO:0102148; GO:0016798; GO:0008152; GO:0004553; GO:0004563; GO:0005975; GO:0016787; GO:0005634; GO:0005737	Hexosaminidase D
TRINITY_DN6015_c0_g3_i2	118.1428571429	0	DHGL	GO:0016614; GO:0005576; GO:0050660; GO:0016491	Glucose dehydrogenase [FAD, quinone]
TRINITY_DN40328_c1_g1_i2	117.3	0
TRINITY_DN13202_c2_g1_i1	115.6666666667	0
TRINITY_DN98096_c2_g1_i1	115.375	0
TRINITY_DN26802_c0_g4_i2	115.1666666667	0
TRINITY_DN603_c0_g4_i2	114.9701492537	0	AMPN	GO:0016020; GO:0004177; GO:0005886; GO:0046872; GO:0008233; GO:0008237; GO:0031225; GO:0016787; GO:0006508; GO:0008270	Aminopeptidase N
TRINITY_DN33535_c0_g3_i1	114.1538461538	0	CTRB1	GO:0030574; GO:0005615; GO:0008236; GO:0004252; GO:0008233; GO:0005576; GO:0016787; GO:0006508	Chymotrypsin BI
TRINITY_DN275925_c0_g1_i1	113.0740740741	0
TRINITY_DN50896_c1_g1_i1	111.3684210526	0	TY3H	GO:0042423; GO:0016714; GO:0008344; GO:0009072; GO:0004497; GO:0048085; GO:0030424; GO:2000274; GO:0046872; GO:0042136; GO:0008049; GO:0009611; GO:0006585; GO:0004511; GO:0048082; GO:0043204; GO:0005506; GO:0007619; GO:0005737	Tyrosine 3-monooxygenase
TRINITY_DN5076_c1_g1_i1	110.5714285714	0
TRINITY_DN3429_c0_g1_i2	109.9262672811	0	MYRO1	GO:0019137; GO:0102799; GO:0046872; GO:0016798; GO:0008152; GO:0004553; GO:0005975; GO:0016787	Myrosinase 1
TRINITY_DN21984_c2_g1_i1	108.7096774194	0
TRINITY_DN3889_c0_g2_i1	105.5714285714	0	ESTE	GO:0016787; GO:0080030; GO:0052689	Esterase E4
TRINITY_DN2904_c0_g2_i1	103.2857142857	0	PGLR1	GO:0005576; GO:0016798; GO:0008152; GO:0005975; GO:0071555; GO:0016787; GO:0004650	Endo-polygalacturonase
TRINITY_DN30055_c0_g1_i3	103.0	0	MSPI2	GO:0005576; GO:0004867; GO:0010951; GO:0030414; GO:0010466	Serine protease inhibitor 2
TRINITY_DN26045_c5_g1_i1	101.9545454545	0
TRINITY_DN14005_c0_g1_i1	100.9	0	CALRL	GO:0007186; GO:0016020; GO:0016021; GO:0005886; GO:0004930; GO:0007166; GO:0007165; GO:0004888; GO:0004948	Calcitonin gene-related peptide type 1 receptor
TRINITY_DN653_c0_g1_i4	99.6610169492	0	FINC		Fibronectin (Fragments)
TRINITY_DN4702_c1_g1_i2	98.3731343284	0	MA2B1	GO:0006013; GO:0005615; GO:0043231; GO:0007611; GO:0005764; GO:0005774; GO:0005975; GO:0005654; GO:0004559; GO:0030246; GO:0006464; GO:0005537	Lysosomal alpha-mannosidase
TRINITY_DN6997_c0_g1_i1	98.2727272727	0	NLGNX	GO:0009986; GO:0007158; GO:0007155; GO:0016020; GO:0045202; GO:0030054; GO:0098985; GO:0097105; GO:0098983; GO:0050804; GO:0097104; GO:0042043; GO:0089717; GO:0007268; GO:0005887; GO:0045211; GO:0050808; GO:0099054; GO:0048488; GO:0038023	Neuroligin-4, X-linked
TRINITY_DN11618_c0_g1_i1	98.0	1.262e-07
TRINITY_DN14277_c0_g4_i1	98.0	0
TRINITY_DN12617_c0_g1_i3	96.0	0
TRINITY_DN1838_c0_g2_i1	95.3125	0
TRINITY_DN155809_c0_g1_i1	95.3076923077	0
TRINITY_DN19665_c0_g4_i1	94.5625	0	DCC	GO:0005829; GO:0005886; GO:0006915; GO:0005515; GO:0007409; GO:0004888	Netrin receptor DCC
TRINITY_DN500_c13_g1_i1	94.2105263158	0
TRINITY_DN180762_c0_g1_i1	94.0	0
TRINITY_DN1013_c25_g1_i1	93.75	0
TRINITY_DN630_c0_g1_i1	91.8260869565	0
TRINITY_DN1574_c1_g1_i1	90.2335025381	0	GLCM	GO:0008203; GO:0005783; GO:0006914; GO:0004348; GO:0016757; GO:0006680; GO:0005765; GO:0016798; GO:0032006; GO:0016740; GO:0005802; GO:0005764; GO:0007040; GO:0050295; GO:0030259; GO:0016787; GO:0046527; GO:0006665; GO:0005794	Lysosomal acid glucosylceramidase
TRINITY_DN634_c2_g1_i1	89.375	0
TRINITY_DN40028_c0_g2_i1	88.9395973154	0	CTR2	GO:0015680; GO:0016020; GO:0005783; GO:0006811; GO:0016021; GO:0000329; GO:0005773; GO:0015677; GO:0006825; GO:0035434; GO:0005774; GO:0005375; GO:0006878	Copper transport protein CTR2
TRINITY_DN789_c0_g2_i1	87.8	0
TRINITY_DN2249_c2_g1_i1	86.4	0
TRINITY_DN25647_c0_g1_i1	85.4	0
TRINITY_DN13980_c0_g1_i1	85.3428571429	0	TRY7	GO:0008236; GO:0007586; GO:0004252; GO:0008233; GO:0005576; GO:0016787; GO:0006508	Trypsin-7
TRINITY_DN15591_c6_g1_i1	85.2666666667	0	YM67	GO:0008239; GO:0005575; GO:0008236; GO:0045087; GO:0008233; GO:0016787; GO:0006508	Putative serine protease K12H4.7
TRINITY_DN26750_c4_g1_i1	83.6	0
TRINITY_DN1392_c0_g1_i1	83.4038461538	0
TRINITY_DN112_c0_g4_i1	83.2156862745	0	PGLR1	GO:0005576; GO:0016798; GO:0008152; GO:0005975; GO:0071555; GO:0016787; GO:0004650	Endo-polygalacturonase
TRINITY_DN238216_c0_g1_i1	83.1554404145	0
TRINITY_DN165_c0_g2_i1	82.7142857143	0	MYRO1	GO:0019137; GO:0102799; GO:0046872; GO:0016798; GO:0008152; GO:0004553; GO:0005975; GO:0016787	Myrosinase 1
TRINITY_DN28462_c0_g3_i1	82.5	0
TRINITY_DN226_c0_g2_i1	82.1153846154	0	GLCM	GO:0008203; GO:0005783; GO:0006914; GO:0004348; GO:0016757; GO:0006680; GO:0005765; GO:0016798; GO:0032006; GO:0016740; GO:0005802; GO:0005764; GO:0007040; GO:0050295; GO:0030259; GO:0016787; GO:0046527; GO:0006665; GO:0005794	Lysosomal acid glucosylceramidase
TRINITY_DN57351_c0_g1_i1	81.7173642768	0	LIPH	GO:0006629; GO:0019433; GO:0016020; GO:0004620; GO:0005615; GO:0052689; GO:0005886; GO:0016042; GO:0016298; GO:0008201; GO:0004806; GO:0006633; GO:0004465; GO:0005576; GO:0016787	Lipase member H
TRINITY_DN21466_c0_g3_i1	80.4	0
TRINITY_DN22233_c0_g9_i1	80.2	0
TRINITY_DN22258_c0_g3_i1	80.2	0
TRINITY_DN6236_c0_g1_i12	79.6602316602	0	PE1	GO:0005576; GO:0008061	Peritrophin-1
TRINITY_DN5831_c0_g2_i1	79.3636363636	0
TRINITY_DN5941_c0_g1_i2	78.8387096774	0	NRF6	GO:0008289; GO:0016747; GO:0016020; GO:0006869; GO:0016021	Nose resistant to fluoxetine protein 6
TRINITY_DN262587_c0_g1_i1	78.6642857143	0
TRINITY_DN25071_c0_g1_i3	76.5373134328	0	CBPZ	GO:0004180; GO:0004181; GO:0046872; GO:0008233; GO:0008237; GO:0005576; GO:0016787; GO:0006508; GO:0008270	Zinc carboxypeptidase (Fragment)
TRINITY_DN72909_c0_g1_i1	76.2142857143	0
TRINITY_DN950_c0_g2_i2	75.9393939394	0	CBPZ	GO:0004180; GO:0004181; GO:0046872; GO:0008233; GO:0008237; GO:0005576; GO:0016787; GO:0006508; GO:0008270	Zinc carboxypeptidase (Fragment)
TRINITY_DN131964_c2_g1_i1	75.3333333333	0
TRINITY_DN1395_c0_g1_i10	74.75429727	0	CTRB1	GO:0030574; GO:0005615; GO:0008236; GO:0004252; GO:0008233; GO:0005576; GO:0016787; GO:0006508	Chymotrypsin BI
TRINITY_DN19341_c0_g3_i1	74.6153846154	0
TRINITY_DN187607_c0_g1_i1	74.5	0
TRINITY_DN327_c2_g4_i1	74.1363636364	0
TRINITY_DN950_c0_g6_i1	73.6278342455	0	CBPA1	GO:0004180; GO:0005615; GO:0046872; GO:0007586; GO:0008237; GO:0008233; GO:0004181; GO:0005576; GO:0016787; GO:0006508; GO:0008270	Zinc carboxypeptidase A 1
TRINITY_DN396_c5_g1_i1	72.8571428571	0
TRINITY_DN6029_c0_g1_i1	72.6481927711	0	CATC	GO:0008234; GO:0008239; GO:0005783; GO:0031404; GO:0005615; GO:0051603; GO:0004197; GO:0005654; GO:0005764; GO:0031642; GO:0008233; GO:0010033; GO:0005813; GO:0016787; GO:0006508; GO:0019902; GO:0005737	Dipeptidyl peptidase 1
TRINITY_DN216432_c0_g1_i1	72.375	0
TRINITY_DN124584_c2_g1_i1	72.0	0
TRINITY_DN12730_c1_g3_i1	72.0	0
TRINITY_DN13179_c0_g3_i3	72.0	0
TRINITY_DN86065_c1_g1_i1	71.7272727273	0
TRINITY_DN712_c0_g1_i1	71.6632653061	0	CTRB1	GO:0030574; GO:0005615; GO:0008236; GO:0004252; GO:0008233; GO:0005576; GO:0016787; GO:0006508	Chymotrypsin BI
TRINITY_DN381_c0_g7_i2	71.3825503356	0	GLCM4	GO:0006629; GO:0016787; GO:0004348; GO:0006680; GO:0006665	Putative glucosylceramidase 4
TRINITY_DN12304_c1_g1_i1	71.0344827586	0
TRINITY_DN116105_c3_g1_i2	71.0	0.0001259
TRINITY_DN90951_c1_g4_i1	70.5	0	ESTF	GO:0016787; GO:0080030; GO:0052689	Esterase FE4
TRINITY_DN2425_c0_g1_i4	70.4615384615	0
TRINITY_DN318677_c0_g1_i1	70.1403508772	0
TRINITY_DN27940_c9_g1_i2	70.0	0
TRINITY_DN485_c1_g4_i1	69.2340425532	0	PCP	GO:0004185; GO:0004180; GO:0008239; GO:0008236; GO:0003085; GO:0005764; GO:0043535; GO:0008233; GO:0016787; GO:0006508; GO:0060055	Lysosomal Pro-X carboxypeptidase
TRINITY_DN204863_c0_g1_i1	68.8	0
TRINITY_DN17411_c2_g1_i1	68.68	0	CTRB1	GO:0030574; GO:0005615; GO:0008236; GO:0004252; GO:0008233; GO:0005576; GO:0016787; GO:0006508	Chymotrypsin BI
TRINITY_DN700_c0_g3_i1	68.375	0
TRINITY_DN181611_c1_g1_i2	68.1538461538	0
TRINITY_DN3235_c1_g1_i1	68.1044776119	0	PGLR2	GO:0071555; GO:0016798; GO:0008152; GO:0005975; GO:0005576; GO:0016787; GO:0004650	Endo-polygalacturonase
TRINITY_DN6417_c0_g1_i1	67.75	0
TRINITY_DN2391_c0_g2_i4	67.6	0
TRINITY_DN91282_c2_g1_i1	67.5	0
TRINITY_DN57225_c1_g1_i2	67.25	0	INX7	GO:0072375; GO:0055085; GO:0007602; GO:0016020; GO:0006811; GO:0016021; GO:0005886; GO:0005921; GO:0010496; GO:0005243; GO:0030054; GO:0005634; GO:0005737	Innexin inx7
TRINITY_DN91261_c0_g1_i2	66.2631578947	0
TRINITY_DN11650_c0_g2_i1	65.8461538462	0
TRINITY_DN215_c1_g1_i1	65.7647058824	0	ESTJ	GO:0005576; GO:0016787; GO:0004453; GO:0052689	unknown
TRINITY_DN255481_c0_g1_i1	65.5405405405	0	S17A5	GO:0055085; GO:0015538; GO:0016020; GO:0045202; GO:0006811; GO:0006865; GO:0016021; GO:0005351; GO:0015136; GO:0005765; GO:0005886; GO:0031410; GO:0005764; GO:0015293; GO:0005887; GO:0006820; GO:1902600; GO:0015739; GO:0030054; GO:0034219	Sialin
TRINITY_DN230_c0_g1_i14	65.5284810127	0	ESTJ	GO:0005576; GO:0016787; GO:0004453; GO:0052689	unknown
TRINITY_DN1874_c0_g2_i1	65.2	0
TRINITY_DN91509_c0_g1_i1	64.75	0
TRINITY_DN3815_c0_g1_i3	64.7142857143	0	TRY2	GO:0008236; GO:0007586; GO:0004252; GO:0008233; GO:0005576; GO:0016787; GO:0006508	Trypsin-2
TRINITY_DN8537_c0_g1_i4	64.4705882353	0
TRINITY_DN19659_c0_g2_i2	63.0	0	NCKX4	GO:0007602; GO:0016021; GO:0005516; GO:0031982; GO:0050849; GO:0016324; GO:0007608; GO:0005886; GO:0010628; GO:0008273; GO:0120199; GO:0008277; GO:0016020; GO:0050911; GO:0010469; GO:0021630; GO:0048306; GO:0006811; GO:0055074; GO:0006814; GO:0006816; GO:0006813; GO:0071486	Sodium/potassium/calcium exchanger 4
TRINITY_DN5018_c0_g2_i1	62.9625	0
TRINITY_DN431_c0_g3_i1	62.7142857143	0
TRINITY_DN12270_c0_g1_i1	62.3333333333	0	CTRB1	GO:0030574; GO:0005615; GO:0008236; GO:0004252; GO:0008233; GO:0005576; GO:0016787; GO:0006508	Chymotrypsin BI
TRINITY_DN9264_c6_g1_i1	61.625	0
TRINITY_DN23186_c0_g1_i1	61.55	0	AMPN	GO:0016020; GO:0004177; GO:0005886; GO:0046872; GO:0008233; GO:0008237; GO:0031225; GO:0016787; GO:0006508; GO:0008270	Aminopeptidase N
TRINITY_DN950_c0_g5_i1	61.4426229508	0	CBPA1	GO:0004180; GO:0005615; GO:0046872; GO:0007586; GO:0008237; GO:0008233; GO:0004181; GO:0005576; GO:0016787; GO:0006508; GO:0008270	Zinc carboxypeptidase A 1
TRINITY_DN879_c2_g2_i1	60.0	0
TRINITY_DN54803_c0_g3_i2	59.7142857143	0
TRINITY_DN8494_c0_g1_i1	59.6607142857	0	ESTF	GO:0016787; GO:0080030; GO:0052689	Esterase FE4
TRINITY_DN398_c0_g1_i3	59.0	0
TRINITY_DN9140_c3_g1_i1	58.75	0
TRINITY_DN6086_c0_g4_i1	58.5991561181	0	VATL	GO:0016020; GO:0006811; GO:0016021; GO:0033177; GO:0033179; GO:0015078; GO:0005773; GO:1902600; GO:0005774	V-type proton ATPase 16 kDa proteolipid subunit
TRINITY_DN296542_c0_g1_i1	58.0804597701	0	FINC	GO:0008201; GO:0006953; GO:0007155; GO:0008360; GO:0005576	Fibronectin (Fragment)
TRINITY_DN30913_c0_g1_i2	57.8461538462	0	UGT5	GO:0016020; GO:0005783; GO:0016021; GO:0016757; GO:0043231; GO:0008194; GO:0016740	unknown
TRINITY_DN6192_c1_g1_i1	57.625	0
TRINITY_DN725_c0_g4_i1	57.1	0
TRINITY_DN63051_c1_g1_i1	56.8780487805	0	BGLR	GO:0005783; GO:0005615; GO:0043231; GO:0005102; GO:0004566; GO:0005764; GO:0005975; GO:0019904; GO:0019391; GO:0016787; GO:0030246	Beta-glucuronidase
TRINITY_DN3838_c0_g1_i3	56.85	0
TRINITY_DN2718_c0_g1_i1	56.8	0	BGLS	GO:0030245; GO:0016798; GO:0004553; GO:0102483; GO:0000272; GO:0008152; GO:0005975; GO:0016787; GO:0008422	Beta-glucosidase A
TRINITY_DN29187_c0_g6_i1	56.3333333333	0
TRINITY_DN83503_c0_g2_i1	56.2727272727	0	NPC1B	GO:0006629; GO:0008203; GO:0016020; GO:0016021; GO:0007391; GO:0030299; GO:0006869; GO:0005886; GO:0007422; GO:0008202; GO:0007417	NPC intracellular cholesterol transporter 1 homolog 1b
TRINITY_DN15447_c2_g1_i1	56.21875	0
TRINITY_DN879_c2_g1_i1	56.125	0
TRINITY_DN1116_c1_g2_i1	56.0285714286	0	LYS	GO:0042742; GO:0019835; GO:0016798; GO:0008152; GO:0003824; GO:0003796; GO:0005576; GO:0016787	Lysozyme
TRINITY_DN20135_c0_g1_i2	55.7962962963	0	PCKGM	GO:0071333; GO:0032869; GO:0005829; GO:0006094; GO:0033993; GO:0070365; GO:0017076; GO:0004613; GO:0030145; GO:0042594; GO:0000166; GO:0016831; GO:0019543; GO:0005739; GO:0046327; GO:0046872; GO:0071549; GO:0004611; GO:0016829; GO:0005525	Phosphoenolpyruvate carboxykinase [GTP], mitochondrial
TRINITY_DN11615_c0_g1_i1	55.7777777778	0	PESTE	GO:0016020; GO:0016021; GO:0005886; GO:0005044; GO:0006897; GO:0005737	Protein peste
TRINITY_DN1394_c0_g1_i27	55.4791666667	0	YCX91	GO:0009536; GO:0009507	Uncharacterized protein ORF91
TRINITY_DN157557_c0_g2_i7	55.3636363636	0	CATC	GO:0008234; GO:0008239; GO:0005764; GO:0008233; GO:0016787; GO:0006508	Dipeptidyl peptidase 1
TRINITY_DN36596_c0_g1_i2	55.3636363636	0
TRINITY_DN26165_c1_g1_i1	55.1666666667	0
TRINITY_DN725_c0_g1_i3	54.7764705882	0
TRINITY_DN3606_c0_g1_i14	54.1654135338	0
TRINITY_DN481_c0_g4_i1	54.1082802548	0	VPP1	GO:0016471; GO:0016020; GO:0006811; GO:0042470; GO:0016021; GO:0033179; GO:0005886; GO:0031410; GO:0030659; GO:0015078; GO:1902600; GO:0051117; GO:0007035; GO:0000220	V-type proton ATPase 116 kDa subunit a isoform 1
TRINITY_DN227_c34_g1_i7	54.0769230769	0
TRINITY_DN35488_c0_g1_i10	53.875	0
TRINITY_DN44895_c0_g1_i3	53.8181818182	0	S17A5	GO:0055085; GO:0015538; GO:0016020; GO:0045202; GO:0006811; GO:0006865; GO:0016021; GO:0005351; GO:0015136; GO:0005765; GO:0005886; GO:0031410; GO:0005764; GO:0015293; GO:0005887; GO:0006820; GO:1902600; GO:0015739; GO:0030054; GO:0034219	Sialin
TRINITY_DN41837_c4_g1_i1	53.4285714286	0
TRINITY_DN10626_c0_g2_i1	53.4166666667	0
TRINITY_DN24565_c0_g2_i4	52.987654321	0
TRINITY_DN112_c0_g5_i1	52.8969505783	0	PGLR1	GO:0005576; GO:0016798; GO:0008152; GO:0005975; GO:0071555; GO:0016787; GO:0004650	Endo-polygalacturonase
TRINITY_DN2789_c3_g2_i1	52.6744186047	0
TRINITY_DN104189_c1_g1_i1	52.5208333333	0	PE48A	GO:0005576; GO:0008061; GO:0008150; GO:0005575	Peritrophin-48
TRINITY_DN39371_c0_g5_i1	52.4545454545	0
TRINITY_DN140194_c0_g1_i3	52.3085106383	0
TRINITY_DN1950_c0_g1_i4	52.1362637363	0	PGLR2	GO:0071555; GO:0016798; GO:0008152; GO:0005975; GO:0005576; GO:0016787; GO:0004650	Endo-polygalacturonase
TRINITY_DN126178_c3_g1_i1	52.0	5.707e-08
TRINITY_DN17943_c1_g1_i1	51.75	0
TRINITY_DN192304_c0_g1_i1	51.25	0
TRINITY_DN83501_c0_g3_i1	51.2142857143	0
TRINITY_DN13137_c0_g1_i1	51.1854304636	0
TRINITY_DN1677_c0_g1_i2	51.0	0
TRINITY_DN2973_c2_g1_i1	50.5882352941	0
TRINITY_DN3277_c6_g1_i1	50.0416666667	0
TRINITY_DN8128_c0_g2_i1	49.6666666667	0
TRINITY_DN97616_c0_g1_i4	49.3939393939	0	FAT4	GO:0007009; GO:0001822; GO:0016021; GO:0007219; GO:0022008; GO:0045177; GO:0043931; GO:0007155; GO:0021987; GO:0007157; GO:0060122; GO:0005515; GO:0035329; GO:0016020; GO:0048565; GO:0001658; GO:0005509; GO:0072307; GO:0001736; GO:0003007; GO:0008543; GO:0007156; GO:0098609	Protocadherin Fat 4
TRINITY_DN16600_c0_g2_i1	49.25	0
TRINITY_DN64879_c0_g2_i1	49.1875	0
TRINITY_DN30452_c4_g1_i1	49.1666666667	0
TRINITY_DN134048_c0_g1_i1	49.16	0	PLS1	GO:0005730; GO:0032791; GO:0005886; GO:0017121; GO:0017128; GO:0005509; GO:0005515; GO:0048471; GO:0005634; GO:0010288; GO:0005737	Phospholipid scramblase 1
TRINITY_DN7299_c0_g2_i1	49.1111111111	0	COGS	GO:0030574; GO:0008236; GO:0008233; GO:0004252; GO:0016787; GO:0006508	Brachyurin
TRINITY_DN3040_c3_g1_i5	48.78125	0
TRINITY_DN16820_c0_g1_i9	48.3125	0
TRINITY_DN83255_c0_g4_i1	48.2903225806	0
TRINITY_DN8525_c0_g1_i6	48.1972157773	0
TRINITY_DN438_c9_g1_i1	48.078125	0
TRINITY_DN10678_c0_g2_i4	47.9259259259	0
TRINITY_DN79056_c1_g1_i2	47.2727272727	0
TRINITY_DN4463_c0_g1_i1	47.2350722816	0	CRJ35	GO:0009607; GO:0006952; GO:0009737	Pathogenesis-related thaumatin-like protein 3.5
TRINITY_DN19666_c1_g1_i2	47.0	0
TRINITY_DN554_c7_g1_i1	47.0	0
TRINITY_DN727_c0_g2_i1	46.85	0
TRINITY_DN22463_c1_g4_i1	46.8461538462	0
TRINITY_DN1534_c1_g2_i1	46.7954545455	0	S17A5	GO:0055085; GO:0015538; GO:0016020; GO:0045202; GO:0006811; GO:0006865; GO:0016021; GO:0005351; GO:0015136; GO:0005765; GO:0005886; GO:0031410; GO:0005764; GO:0015293; GO:0005887; GO:0006820; GO:1902600; GO:0015739; GO:0030054; GO:0034219	Sialin
TRINITY_DN5081_c0_g2_i1	46.0689655172	0	APOD	GO:0006629; GO:0000302; GO:0008289; GO:0006869; GO:0007568; GO:0005515; GO:0015485; GO:0005576; GO:0005737	Apolipoprotein D
TRINITY_DN37228_c1_g2_i1	46.0	0
TRINITY_DN326464_c0_g1_i1	45.6111111111	0
TRINITY_DN3488_c0_g3_i1	45.1428571429	0
TRINITY_DN8455_c0_g2_i1	45.0	0
TRINITY_DN8677_c2_g1_i1	44.625	0
TRINITY_DN11192_c0_g2_i5	44.5777777778	0
TRINITY_DN317357_c0_g1_i1	44.5	0
TRINITY_DN4710_c6_g1_i2	44.3636363636	0
TRINITY_DN1013_c8_g1_i1	44.3571428571	0
TRINITY_DN32488_c0_g2_i1	44.3168316832	0	CLVS1	GO:0016020; GO:0008289; GO:0031410; GO:0005802; GO:0031901; GO:0030136; GO:0007040; GO:1902936; GO:0032588; GO:0005768; GO:0080025; GO:0005515; GO:0005794	Clavesin-1
TRINITY_DN3746_c2_g1_i2	44.1818181818	0
TRINITY_DN191937_c0_g3_i2	44.0	0
TRINITY_DN295931_c0_g1_i1	44.0	0	ILEU	GO:0030414; GO:0005615; GO:0004867; GO:0032691; GO:0010466; GO:0010951; GO:0005737	Leukocyte elastase inhibitor
TRINITY_DN39128_c0_g2_i1	43.8571428571	0
TRINITY_DN3046_c0_g6_i1	43.6894736842	0	YRD6	GO:0015074; GO:0046872; GO:0003676; GO:0008270	Uncharacterized protein K02A2.6
TRINITY_DN204_c5_g1_i1	43.6666666667	0
TRINITY_DN18078_c0_g3_i1	43.5	0
TRINITY_DN210676_c0_g1_i1	43.2	0
TRINITY_DN21557_c0_g2_i1	43.2	0
TRINITY_DN69731_c0_g1_i1	42.9130434783	0
TRINITY_DN6925_c1_g1_i1	42.8571428571	0
TRINITY_DN44895_c1_g1_i1	42.8461538462	0	S17A5	GO:0055085; GO:0015538; GO:0016020; GO:0045202; GO:0006811; GO:0006865; GO:0016021; GO:0005351; GO:0015136; GO:0005765; GO:0005886; GO:0031410; GO:0005764; GO:0015293; GO:0005887; GO:0006820; GO:1902600; GO:0015739; GO:0030054; GO:0034219	Sialin
TRINITY_DN37149_c0_g1_i8	42.6363636364	0
TRINITY_DN6504_c0_g2_i1	42.375	0
TRINITY_DN141199_c0_g2_i1	41.9	0
TRINITY_DN31490_c0_g2_i3	41.8292682927	0	CTRB1	GO:0030574; GO:0005615; GO:0008236; GO:0004252; GO:0008233; GO:0005576; GO:0016787; GO:0006508	Chymotrypsin BI
TRINITY_DN49740_c0_g1_i1	41.8064516129	0
TRINITY_DN1142_c1_g1_i3	41.7339046363	0	VIT	GO:0045735; GO:0005576; GO:0006869; GO:0005319	Vitellogenin
TRINITY_DN14223_c5_g1_i1	41.6666666667	5.66e-10
TRINITY_DN4691_c0_g5_i2	41.66	0
TRINITY_DN323672_c0_g1_i1	41.5	0
TRINITY_DN13986_c0_g1_i1	41.3294797688	0
TRINITY_DN1229_c0_g1_i1	41.3040345821	0	IDGFL	GO:0005575; GO:0008061; GO:0008150; GO:0005975; GO:0005576; GO:0003674	Chitinase-like protein EN03
TRINITY_DN68754_c0_g1_i8	41.125	0
TRINITY_DN83_c2_g2_i1	40.837398374	0
TRINITY_DN18122_c2_g1_i1	40.75	0
TRINITY_DN41623_c0_g1_i8	40.59375	0
TRINITY_DN3356_c5_g1_i1	40.5625	0
TRINITY_DN27180_c0_g1_i2	40.3846153846	0	TLR2	GO:0045087; GO:0016021; GO:0002376; GO:0005887; GO:0006954; GO:0071727; GO:0001817; GO:0004888; GO:0002237; GO:0016787; GO:0038023; GO:0016020; GO:0031410; GO:0045121; GO:0042497; GO:0002755; GO:0034134; GO:0006955; GO:0003953; GO:0007165; GO:0002224; GO:0071726; GO:0005794	Toll-like receptor 2
TRINITY_DN16736_c1_g5_i1	40.25	0
TRINITY_DN798_c0_g3_i1	40.169047619	0	FUCO	GO:0004560; GO:0006004; GO:0016139; GO:0016798; GO:0005764; GO:0008152; GO:0005975; GO:0005576; GO:0016787	Alpha-L-fucosidase
TRINITY_DN13624_c0_g1_i2	40.0	2.012e-09
TRINITY_DN4443_c1_g1_i1	40.0	0
TRINITY_DN522_c0_g1_i6	39.9209039548	0	MANBA	GO:0006516; GO:0005615; GO:0016798; GO:0005764; GO:0004553; GO:0008152; GO:0004567; GO:0005975; GO:0016787; GO:0005537	Beta-mannosidase
TRINITY_DN41883_c0_g1_i1	39.9090909091	0
TRINITY_DN1272_c0_g1_i1	39.5208333333	0	CP4C1	GO:0070330; GO:0005789; GO:0005783; GO:0004497; GO:0016020; GO:0043231; GO:0046872; GO:0020037; GO:0016705; GO:0016491; GO:0005506	Cytochrome P450 4C1
TRINITY_DN431_c0_g1_i4	39.2631578947	0	YCX91	GO:0009536; GO:0009507	Uncharacterized protein ORF91
TRINITY_DN700_c0_g2_i1	39.0975609756	0
TRINITY_DN316383_c0_g1_i1	38.967032967	0
TRINITY_DN165_c0_g3_i1	38.7922437673	0	MYRO1	GO:0019137; GO:0102799; GO:0046872; GO:0016798; GO:0008152; GO:0004553; GO:0005975; GO:0016787	Myrosinase 1
TRINITY_DN80145_c5_g1_i1	38.75	0
TRINITY_DN25108_c0_g1_i1	38.6	0
TRINITY_DN142727_c1_g1_i1	38.3333333333	7.152e-09
TRINITY_DN129263_c0_g1_i1	38.3333333333	0	CTRL	GO:0008236; GO:0005615; GO:0008233; GO:0030163; GO:0004252; GO:0005515; GO:0016787; GO:0006508	Chymotrypsin-like protease CTRL-1
TRINITY_DN1109_c0_g2_i2	38.1508491508	0	LPSBP	GO:0005576; GO:0030246	Hemolymph lipopolysaccharide-binding protein
TRINITY_DN255212_c0_g1_i1	38.0	0	ESTF	GO:0016787; GO:0080030; GO:0052689	Esterase FE4
TRINITY_DN79356_c0_g2_i5	38.0	0
TRINITY_DN431_c0_g2_i2	37.9444444444	0
TRINITY_DN49069_c5_g1_i1	37.8571428571	0
TRINITY_DN769_c4_g2_i1	37.8139534884	0	CP4C1	GO:0070330; GO:0005789; GO:0005783; GO:0004497; GO:0016020; GO:0043231; GO:0046872; GO:0020037; GO:0016705; GO:0016491; GO:0005506	Cytochrome P450 4C1
TRINITY_DN19764_c0_g1_i1	37.6923076923	0
TRINITY_DN12_c2_g1_i2	37.6666666667	0	ABEC1	GO:0006629; GO:0005654; GO:0046872; GO:0004126; GO:0016554; GO:0005515; GO:0005737; GO:0006397; GO:0016787; GO:0005634; GO:0008270; GO:0006396; GO:0003723	C->U-editing enzyme APOBEC-1
TRINITY_DN21872_c0_g1_i6	37.6666666667	0	YCX91	GO:0009536; GO:0009507	Uncharacterized protein ORF91
TRINITY_DN3042_c0_g3_i1	37.5205479452	0
TRINITY_DN6192_c1_g2_i1	37.4761904762	0
TRINITY_DN92197_c0_g1_i6	37.1818181818	0
TRINITY_DN35053_c0_g1_i4	37.1578947368	0	ASM	GO:0006685; GO:0034340; GO:0042060; GO:0005615; GO:0010212; GO:0046718; GO:0045807; GO:0061750; GO:0046513; GO:0005764; GO:0034612; GO:0071277; GO:0001778; GO:0070555; GO:0036019; GO:0043065; GO:0008081; GO:0009615; GO:0008270	Sphingomyelin phosphodiesterase
TRINITY_DN72_c2_g1_i1	37.0909090909	0
TRINITY_DN5709_c1_g2_i1	37.0845839018	0
TRINITY_DN6251_c1_g1_i2	37.074433657	0	CTRB1	GO:0030574; GO:0005615; GO:0008236; GO:0004252; GO:0008233; GO:0005576; GO:0016787; GO:0006508	Chymotrypsin BI
TRINITY_DN170235_c0_g1_i1	37.0	5.145e-12
TRINITY_DN34933_c0_g2_i1	37.0	0	ESTF	GO:0016787; GO:0080030; GO:0052689	Esterase FE4
TRINITY_DN8394_c0_g5_i1	37.0	0
TRINITY_DN3047_c0_g1_i1	36.8761220826	0	COGS	GO:0030574; GO:0008236; GO:0008233; GO:0004252; GO:0016787; GO:0006508	Brachyurin
TRINITY_DN5676_c2_g1_i1	36.625	0	TLR2	GO:0030177; GO:0032755; GO:0002730; GO:0001819; GO:0035325; GO:0002752; GO:0002238; GO:0001775; GO:0005887; GO:0061809; GO:0002687; GO:0001774; GO:0009897; GO:0002224; GO:0032760; GO:0005515; GO:0032757; GO:0050135; GO:0002755; GO:0034123; GO:0005737	Toll-like receptor 2
TRINITY_DN3263_c3_g1_i1	36.5714285714	0
TRINITY_DN23511_c0_g1_i1	36.5161290323	0	CASP1	GO:0008234; GO:0004197; GO:0006915; GO:0008233; GO:0016787; GO:0006508	Caspase-1
TRINITY_DN24514_c0_g4_i1	36.2	0
TRINITY_DN16231_c1_g1_i1	36.125	0	COGS	GO:0030574; GO:0008236; GO:0008233; GO:0004252; GO:0016787; GO:0006508	Brachyurin
TRINITY_DN364_c0_g1_i11	36.071863581	0	LAZA	GO:0016020; GO:0007399; GO:0005886; GO:0031225; GO:0031409; GO:0030154	Lazarillo protein
TRINITY_DN298157_c0_g1_i1	36.0	0
TRINITY_DN86689_c2_g1_i1	35.9411764706	0
TRINITY_DN80446_c0_g1_i1	35.8181818182	0
TRINITY_DN1449_c0_g4_i1	35.8	0
TRINITY_DN21056_c0_g1_i1	35.8	0
TRINITY_DN24125_c2_g1_i1	35.35	0
TRINITY_DN23497_c0_g1_i4	35.3181818182	0
TRINITY_DN1394_c1_g1_i3	35.275	0
TRINITY_DN18957_c2_g1_i1	34.7	0
TRINITY_DN275842_c0_g1_i1	34.55	0
TRINITY_DN17445_c0_g2_i1	34.3333333333	0	YCX91	GO:0009536; GO:0009507	Uncharacterized protein ORF91
TRINITY_DN26650_c0_g1_i1	34.3333333333	0	AMPN	GO:0016020; GO:0004177; GO:0005886; GO:0046872; GO:0008233; GO:0008237; GO:0031225; GO:0016787; GO:0006508; GO:0008270	Aminopeptidase N
TRINITY_DN5626_c0_g4_i1	34.25	0
TRINITY_DN13819_c0_g1_i10	34.0357142857	0
TRINITY_DN13290_c3_g1_i1	34.0	1.945e-07
TRINITY_DN6308_c1_g1_i1	34.0	0
TRINITY_DN3064_c0_g1_i1	33.9333333333	0
TRINITY_DN187942_c0_g1_i1	33.9230769231	0
TRINITY_DN151363_c0_g3_i1	33.8666666667	0
TRINITY_DN266482_c0_g1_i1	33.8333333333	0
TRINITY_DN3022_c2_g4_i1	33.8333333333	0
TRINITY_DN36093_c0_g1_i4	33.6666666667	0
TRINITY_DN25614_c2_g4_i1	33.6	0
TRINITY_DN296695_c0_g1_i1	33.6	0
TRINITY_DN3419_c0_g1_i1	33.4876033058	0
TRINITY_DN19145_c0_g3_i1	33.3793103448	0
TRINITY_DN2238_c0_g1_i3	33.3775510204	0
TRINITY_DN53178_c0_g1_i2	33.2857142857	0
TRINITY_DN895_c0_g1_i1	33.1639344262	0
TRINITY_DN316668_c0_g1_i1	33.1159513133	0
TRINITY_DN282355_c0_g1_i1	32.8333333333	0
TRINITY_DN79222_c0_g1_i1	32.5714285714	0
TRINITY_DN1625_c0_g1_i1	32.3214285714	0
TRINITY_DN89248_c0_g4_i1	32.3157894737	0
TRINITY_DN1499_c7_g1_i1	32.2962962963	0
TRINITY_DN2837_c0_g1_i1	32.2745098039	0	LIPHB	GO:0006629; GO:0016020; GO:0052689; GO:0005886; GO:0016042; GO:0004806; GO:0005576; GO:0016787	Lipase member H-B
TRINITY_DN42635_c0_g1_i4	32.1538461538	0	IM23	GO:0016020; GO:0016021	23 kDa integral membrane protein
TRINITY_DN4702_c1_g2_i1	32.0789473684	0	MA2B1	GO:0006013; GO:0046872; GO:0016798; GO:0005764; GO:0008152; GO:0003824; GO:0005774; GO:0005975; GO:0016787; GO:0004559; GO:0030246; GO:0008270	Lysosomal alpha-mannosidase
TRINITY_DN53226_c0_g1_i1	32.0714285714	0
TRINITY_DN705_c2_g2_i1	31.9166666667	0	TRY7	GO:0008236; GO:0007586; GO:0004252; GO:0008233; GO:0005576; GO:0016787; GO:0006508	Trypsin-7
TRINITY_DN27996_c2_g1_i1	31.8292682927	0
TRINITY_DN11287_c0_g2_i3	31.8267326733	0	AATC	GO:0032869; GO:0005829; GO:0004609; GO:0004069; GO:0008483; GO:0005654; GO:0051384; GO:0016740; GO:0006107; GO:0019551; GO:0047801; GO:0008652; GO:0006533; GO:0006114; GO:0007219; GO:0019550; GO:0006532; GO:0055089; GO:0005737	Aspartate aminotransferase, cytoplasmic
TRINITY_DN77678_c1_g1_i1	31.8214285714	0
TRINITY_DN56912_c0_g1_i2	31.6875	0	B3GT5	GO:0006486; GO:0016020; GO:0005783; GO:0016021; GO:0016757; GO:0008499; GO:0008194; GO:0009617; GO:0016740; GO:0009312; GO:0000139; GO:0016758; GO:0005515; GO:0005794	Beta-1,3-galactosyltransferase 5
TRINITY_DN4006_c0_g2_i1	31.4954954955	0	SODC1	GO:0019430; GO:0006801; GO:0016209; GO:0046872; GO:0098869; GO:0004784; GO:0016491; GO:0005737	Superoxide dismutase [Cu-Zn] 1
TRINITY_DN5709_c1_g1_i3	31.3789346247	0
TRINITY_DN86073_c3_g1_i1	31.375	0
TRINITY_DN69102_c0_g3_i2	31.3636363636	0
TRINITY_DN9861_c1_g1_i6	31.1884057971	0	TMPS9	GO:0031639; GO:0016020; GO:0008236; GO:0016021; GO:0005886; GO:0005887; GO:0004252; GO:0008233; GO:0016787; GO:0006508	Transmembrane protease serine 9
TRINITY_DN60991_c0_g1_i1	31.1818181818	0
TRINITY_DN14182_c0_g1_i2	31.0	1.922e-06
TRINITY_DN3382_c0_g2_i1	30.7142857143	0
TRINITY_DN630_c0_g2_i1	30.6315789474	0
TRINITY_DN7355_c0_g1_i3	30.5454545455	0	FUMD	GO:0016787; GO:0004104	Fumonisin B1 esterase
TRINITY_DN12747_c0_g1_i1	30.5	0.003409
TRINITY_DN5676_c0_g1_i1	30.5	0	JERKL	GO:0003677; GO:0005634; GO:0003676; GO:0007417	Jerky protein homolog-like
TRINITY_DN6280_c1_g1_i1	30.4090909091	0
TRINITY_DN14496_c2_g1_i1	30.3333333333	3.198e-06
TRINITY_DN32856_c0_g1_i1	30.2857142857	0
TRINITY_DN158069_c1_g1_i1	30.2272727273	0
TRINITY_DN303717_c0_g1_i1	30.1666666667	0
TRINITY_DN203819_c0_g1_i1	30.0	4.075e-09
TRINITY_DN4661_c1_g3_i1	30.0	0
TRINITY_DN4500_c5_g1_i1	29.9824561404	0
TRINITY_DN219828_c0_g1_i1	29.9325513196	0
TRINITY_DN6154_c3_g1_i1	29.9090909091	0
TRINITY_DN9447_c0_g2_i2	29.8958333333	0
TRINITY_DN8049_c0_g1_i1	29.8214285714	0	APE1	GO:0061957; GO:0120113; GO:0005829; GO:0042277; GO:0043171; GO:0046872; GO:0005771; GO:0000328; GO:0070006; GO:0016485; GO:0008233; GO:0008237; GO:0005515; GO:0016787; GO:0006508; GO:0004177; GO:0008270; GO:0005737	Aminopeptidase 1
TRINITY_DN235956_c0_g1_i1	29.8	5.145e-12
TRINITY_DN23884_c0_g2_i2	29.8	5.145e-12
TRINITY_DN1285_c2_g1_i2	29.7727272727	0
TRINITY_DN7449_c0_g4_i2	29.7142857143	0
TRINITY_DN1089_c8_g1_i1	29.6363636364	0
TRINITY_DN30532_c2_g3_i1	29.625	0
TRINITY_DN1682_c1_g2_i1	29.5164835165	0	ASM	GO:0006685; GO:0034340; GO:0004767; GO:0042060; GO:0005615; GO:0034644; GO:0010212; GO:0046718; GO:0045807; GO:0061750; GO:0046513; GO:0005764; GO:0034612; GO:0071277; GO:0001778; GO:0070555; GO:0036019; GO:0043065; GO:0008081; GO:0009615; GO:0008270	Sphingomyelin phosphodiesterase
TRINITY_DN19443_c0_g3_i1	29.5	6.761e-09
TRINITY_DN10235_c0_g2_i1	29.4	0
TRINITY_DN8207_c0_g1_i2	29.3996138996	0	CTRB1	GO:0030574; GO:0005615; GO:0008236; GO:0004252; GO:0008233; GO:0005576; GO:0016787; GO:0006508	Chymotrypsin BI
TRINITY_DN3156_c1_g2_i1	29.2727272727	0
TRINITY_DN95198_c2_g1_i1	29.1860465116	0
TRINITY_DN43783_c0_g2_i1	29.1617977528	0	SGP1	GO:0005576; GO:0010951; GO:0030414; GO:0004867; GO:0010466	Serine protease inhibitor I/II
TRINITY_DN83437_c0_g1_i1	29.0909090909	0	AMPN	GO:0016020; GO:0004177; GO:0046872; GO:0005886; GO:0008233; GO:0008237; GO:0031225; GO:0016787; GO:0006508; GO:0008270	Aminopeptidase N
TRINITY_DN6276_c0_g1_i1	29.0454545455	0
TRINITY_DN18418_c2_g1_i1	28.84	0
TRINITY_DN109985_c2_g1_i1	28.724137931	0	MOS1T	GO:0003677; GO:0090305; GO:0003676; GO:0046872; GO:0004518; GO:0006310; GO:0015074; GO:0016787; GO:0005634; GO:0004519	Mariner Mos1 transposase
TRINITY_DN39048_c0_g2_i2	28.5348837209	0
TRINITY_DN116359_c1_g3_i1	28.3333333333	0
TRINITY_DN12076_c1_g1_i1	28.3	0
TRINITY_DN9264_c4_g1_i1	28.2947368421	0
TRINITY_DN202189_c1_g1_i1	28.2307692308	0
TRINITY_DN157557_c0_g3_i2	28.119047619	0	CATC	GO:0008234; GO:0016787; GO:0006508; GO:0008233; GO:0005764	Cathepsin C
TRINITY_DN33152_c0_g1_i1	27.9428571429	0
TRINITY_DN72015_c2_g1_i1	27.9285714286	0
TRINITY_DN4634_c0_g3_i1	27.9230769231	0
TRINITY_DN3962_c0_g2_i1	27.9032258065	0	EST6	GO:0005576; GO:0016787; GO:0080030; GO:0052689	Venom carboxylesterase-6
TRINITY_DN1392_c0_g2_i1	27.7446808511	0
TRINITY_DN45598_c0_g1_i2	27.6539130435	0
TRINITY_DN60562_c0_g1_i1	27.6363636364	0
TRINITY_DN33107_c2_g1_i1	27.625	0
TRINITY_DN77743_c2_g2_i1	27.6234567901	0
TRINITY_DN45960_c2_g2_i1	27.5714285714	0
TRINITY_DN24125_c0_g1_i1	27.5483870968	0
TRINITY_DN4482_c0_g1_i6	27.5454545455	0
TRINITY_DN91170_c0_g1_i1	27.4754098361	0	TTPA	GO:0006629; GO:0005829; GO:0008289; GO:0008431; GO:0005515; GO:0005737	Alpha-tocopherol transfer protein
TRINITY_DN5453_c0_g1_i3	27.4464285714	0	DDC	GO:0042423; GO:0016831; GO:0016830; GO:0036468; GO:0006520; GO:0030170; GO:0004058; GO:0003824; GO:0016829; GO:0036467; GO:0019752	Aromatic-L-amino-acid decarboxylase (Fragment)
TRINITY_DN6028_c0_g1_i1	27.4285714286	0	GLBL2	GO:0004565; GO:0016798; GO:0008152; GO:0004553; GO:0005773; GO:0005975; GO:0005576; GO:0016787	Beta-galactosidase-1-like protein 2
TRINITY_DN42_c8_g1_i1	27.3846153846	0
TRINITY_DN68282_c1_g2_i1	27.3333333333	0
TRINITY_DN6572_c0_g1_i2	27.2820512821	0
TRINITY_DN2659_c0_g1_i2	27.280952381	0
TRINITY_DN3813_c0_g2_i1	27.1960784314	0	IGFBP	GO:0030414; GO:0005520; GO:0004867; GO:0001558; GO:0010466; GO:0005576; GO:0010951	Insulin-like growth factor-binding protein-related protein 1
TRINITY_DN85690_c2_g1_i1	27.1739130435	0
TRINITY_DN13248_c0_g1_i3	27.1694915254	0	DRAM2	GO:0006914; GO:0016324; GO:0016020; GO:0010506; GO:0016021; GO:0043231; GO:0005765; GO:0005886; GO:0045494; GO:0007601; GO:0006915; GO:0005764; GO:0001917; GO:0005794	DNA damage-regulated autophagy modulator protein 2
TRINITY_DN4736_c4_g1_i1	27.1428571429	0
TRINITY_DN2592_c1_g1_i1	27.0	0
TRINITY_DN927_c2_g1_i2	26.8582677165	0
TRINITY_DN13030_c0_g3_i1	26.7741935484	0
TRINITY_DN1403_c1_g4_i1	26.6666666667	5.288e-05
TRINITY_DN72904_c0_g1_i1	26.6363636364	0	FA9	GO:0005615; GO:0008236; GO:0046872; GO:0007596; GO:0008233; GO:0005509; GO:0031638; GO:0007599; GO:0004252; GO:0005576; GO:0004175; GO:0006508; GO:0016787	Coagulation factor IX (Fragment)
TRINITY_DN19380_c0_g2_i1	26.4444444444	0
TRINITY_DN67687_c0_g3_i1	26.4035087719	0
TRINITY_DN6299_c2_g2_i1	26.2222222222	0
TRINITY_DN102782_c0_g3_i1	26.1376404494	0	APOD	GO:0006629; GO:0000302; GO:0008289; GO:0006869; GO:0007568; GO:0005515; GO:0015485; GO:0005576; GO:0005737	Apolipoprotein D
TRINITY_DN22795_c1_g1_i1	26.1	0
TRINITY_DN6605_c0_g1_i11	26.0877192982	0
TRINITY_DN20749_c0_g1_i4	25.898463885	0	VIT2	GO:0006869; GO:0005319; GO:0045735; GO:0008150; GO:0005576; GO:0003674	Vitellogenin-2
TRINITY_DN24629_c0_g1_i5	25.8	0	LPSBP	GO:0005576; GO:0030246	Hemolymph lipopolysaccharide-binding protein
TRINITY_DN1445_c6_g1_i1	25.6304347826	0
TRINITY_DN90524_c0_g1_i4	25.5238095238	0
TRINITY_DN277_c1_g1_i1	25.5	0
TRINITY_DN21605_c0_g1_i3	25.4013377926	0
TRINITY_DN521_c0_g1_i7	25.222462203	0
TRINITY_DN13329_c0_g1_i1	25.2	0	AMPN	GO:0016020; GO:0004177; GO:0005886; GO:0046872; GO:0008233; GO:0008237; GO:0031225; GO:0016787; GO:0006508; GO:0008270	Aminopeptidase N
TRINITY_DN3251_c3_g1_i1	25.1666666667	5.145e-12
TRINITY_DN705_c2_g1_i1	25.1428571429	0	TRY5	GO:0008236; GO:0007586; GO:0008233; GO:0004252; GO:0005576; GO:0016787; GO:0006508	Trypsin-5
TRINITY_DN8049_c3_g1_i1	25.125	0	ERAP1	GO:0005789; GO:0005783; GO:0016020; GO:0004175; GO:0016021; GO:0002474; GO:0002376; GO:0046872; GO:0045766; GO:0070006; GO:0006508; GO:0009617; GO:0008233; GO:0008237; GO:0016787; GO:0004177; GO:0005788; GO:0002250; GO:0005737	Endoplasmic reticulum aminopeptidase 1
TRINITY_DN280636_c0_g1_i1	25.0921052632	0	Y3556	GO:0015889; GO:0005575; GO:0005615; GO:0008150; GO:0005576; GO:0031419; GO:0003674	Uncharacterized protein CG3556
TRINITY_DN115451_c0_g2_i1	25.027027027	0
TRINITY_DN20591_c0_g1_i1	25.0	2.295e-09
TRINITY_DN3059_c0_g2_i1	25.0	0
TRINITY_DN74575_c0_g2_i3	25.0	0	APH4	GO:0016311; GO:0032504; GO:0042045; GO:0005615; GO:0016020; GO:0007399; GO:0016021; GO:0005886; GO:0046872; GO:0004035; GO:0003824; GO:0009986; GO:0005576; GO:0016787; GO:0031225; GO:0016791	Alkaline phosphatase 4
TRINITY_DN5684_c0_g1_i1	24.9166666667	0	ESTF	GO:0016787; GO:0080030; GO:0052689	Esterase FE4
TRINITY_DN257243_c0_g1_i1	24.7	0
TRINITY_DN23559_c0_g1_i1	24.6	3.808e-09
TRINITY_DN242578_c0_g1_i1	24.6	3.808e-09
TRINITY_DN7897_c0_g1_i2	24.5897435897	0	ESTJ	GO:0005576; GO:0016787; GO:0004453; GO:0052689	unknown
TRINITY_DN6288_c0_g1_i2	24.5294117647	0
TRINITY_DN10784_c6_g1_i1	24.5	0
TRINITY_DN73642_c0_g2_i1	24.375	0
TRINITY_DN1993_c0_g4_i1	24.306122449	0
TRINITY_DN119156_c0_g2_i1	24.2666666667	0
TRINITY_DN985_c1_g2_i1	24.1111111111	0
TRINITY_DN186331_c0_g1_i4	24.05	0
TRINITY_DN2767_c0_g7_i1	24.0416666667	0
TRINITY_DN20203_c0_g3_i1	24.0	1.796e-06
TRINITY_DN19805_c1_g2_i1	24.0	0
TRINITY_DN37736_c1_g3_i1	24.0	0
TRINITY_DN10429_c1_g2_i2	23.8666666667	0
TRINITY_DN17266_c0_g2_i1	23.7647058824	0
TRINITY_DN74463_c0_g1_i1	23.75	0
TRINITY_DN89248_c0_g1_i4	23.6744186047	0
TRINITY_DN4295_c0_g1_i1	23.5348837209	0
TRINITY_DN42909_c3_g1_i1	23.4615384615	0
TRINITY_DN39596_c0_g1_i1	23.4285714286	0
TRINITY_DN189743_c0_g2_i1	23.25	3.848e-06
TRINITY_DN191697_c0_g1_i1	23.25	3.848e-06
TRINITY_DN40821_c1_g2_i1	23.2162162162	0
TRINITY_DN9389_c0_g1_i1	23.1515151515	0
TRINITY_DN418_c0_g3_i2	23.0876132931	0
TRINITY_DN10857_c0_g1_i1	23.0731707317	0
TRINITY_DN20593_c0_g1_i3	23.0617283951	0	PINTA	GO:0007602; GO:0007601; GO:0016918; GO:0005501; GO:0019841; GO:1902936; GO:0016063; GO:0050896	Retinol-binding protein pinta
TRINITY_DN78317_c1_g1_i2	23.0	0
TRINITY_DN5514_c0_g1_i1	22.9444444444	0
TRINITY_DN6671_c7_g1_i1	22.8695652174	0
TRINITY_DN29387_c1_g1_i3	22.8666666667	0
TRINITY_DN13453_c0_g2_i4	22.8099315068	0
TRINITY_DN11266_c0_g1_i7	22.75	0
TRINITY_DN13138_c0_g3_i1	22.6818181818	0
TRINITY_DN8369_c0_g2_i1	22.6363636364	0
TRINITY_DN38437_c0_g2_i1	22.625	0
TRINITY_DN5089_c0_g1_i2	22.6142857143	0	CYB5R	GO:0006629; GO:0016021; GO:0046872; GO:0005739; GO:0020037; GO:0016491	Cytochrome b5-related protein
TRINITY_DN59719_c5_g1_i1	22.5454545455	0
TRINITY_DN73422_c0_g3_i7	22.5454545455	0
TRINITY_DN4176_c0_g2_i5	22.5060827251	0	POL2	GO:0090305; GO:0003676; GO:0016740; GO:0003964; GO:0004190; GO:0008233; GO:0016779; GO:0004518; GO:0015074; GO:0016787; GO:0006508; GO:0004519; GO:0006278	Retrovirus-related Pol polyprotein from transposon 297
TRINITY_DN188456_c0_g1_i1	22.375	0
TRINITY_DN6375_c7_g1_i1	22.2857142857	0
TRINITY_DN1664_c1_g1_i2	22.135359116	0	TRF	GO:0005576; GO:0055072; GO:0046872; GO:0006811; GO:0005615	Transferrin
TRINITY_DN1359_c0_g1_i2	22.0552763819	0
TRINITY_DN15187_c3_g1_i1	22.0	0
TRINITY_DN16943_c2_g1_i1	21.8	0
TRINITY_DN2102_c0_g1_i3	21.7222222222	0
TRINITY_DN93771_c0_g3_i3	21.6958934517	0
TRINITY_DN13686_c0_g4_i1	21.6363636364	0
TRINITY_DN32036_c0_g1_i2	21.5384615385	0	AGLU	GO:0000023; GO:0004558; GO:0032450; GO:0016798; GO:0004553; GO:0008152; GO:0003824; GO:0005975; GO:0090599; GO:0030246; GO:0016787	Alpha-glucosidase
TRINITY_DN2683_c0_g1_i5	21.5102040816	0
TRINITY_DN29052_c0_g1_i1	21.4583333333	0
TRINITY_DN9544_c0_g2_i1	21.2352941176	0
TRINITY_DN572_c1_g1_i1	21.2131147541	0
TRINITY_DN49736_c1_g1_i1	21.1818181818	0
TRINITY_DN71974_c0_g1_i1	21.1754385965	0
TRINITY_DN8144_c0_g2_i1	21.0714285714	0
TRINITY_DN5434_c2_g1_i1	21.025	0
TRINITY_DN10778_c1_g1_i1	21.0	0
TRINITY_DN4303_c0_g2_i1	20.962962963	0
TRINITY_DN9004_c4_g1_i2	20.962962963	0	RET	GO:0030424; GO:0000165; GO:0005887; GO:0033141; GO:0006919; GO:0007169; GO:0005515; GO:0033630; GO:0007158; GO:0001838; GO:0033619; GO:0001755; GO:0007399; GO:0045121; GO:0005509; GO:0004714; GO:0030155; GO:0030335; GO:0001657; GO:0098797; GO:0014042; GO:0005769; GO:0030182	Proto-oncogene tyrosine-protein kinase receptor Ret
TRINITY_DN61420_c2_g1_i1	20.9	0
TRINITY_DN44599_c0_g2_i2	20.8596491228	0
TRINITY_DN2877_c5_g1_i1	20.8510638298	0
TRINITY_DN64224_c0_g2_i1	20.829787234	0	TRYP	GO:0008236; GO:0005615; GO:0046872; GO:0007586; GO:0004252; GO:0008233; GO:0005576; GO:0016787; GO:0006508	Trypsin-1
TRINITY_DN72785_c2_g1_i1	20.8181818182	0
TRINITY_DN40181_c0_g1_i1	20.6875	0	HSDL1	GO:0043231; GO:0045111; GO:0005739; GO:0005515; GO:0016491; GO:0016229	Inactive hydroxysteroid dehydrogenase-like protein 1
TRINITY_DN15001_c2_g1_i1	20.5	6.311e-05
TRINITY_DN3393_c0_g1_i10	20.4989959839	0	ITIH4	GO:0034097; GO:0006953; GO:0004866; GO:0030414; GO:0005615; GO:0004867; GO:0030212; GO:0005886; GO:0062023; GO:0005515; GO:0072562; GO:0010466; GO:0005576; GO:0031089; GO:0070062; GO:0010951; GO:0005737	Inter-alpha-trypsin inhibitor heavy chain H4
TRINITY_DN802_c0_g3_i1	20.4507042254	0
TRINITY_DN4444_c3_g1_i8	20.4375	0
TRINITY_DN104172_c0_g1_i1	20.3529411765	0
TRINITY_DN13987_c2_g2_i1	20.3333333333	0.006839
TRINITY_DN48159_c1_g2_i1	20.2903225806	0
TRINITY_DN17101_c0_g1_i1	20.2727272727	0
TRINITY_DN63589_c5_g1_i1	20.2075471698	0
TRINITY_DN13453_c0_g1_i1	20.1928571429	0
TRINITY_DN11644_c2_g1_i1	20.1818181818	0
TRINITY_DN4188_c1_g3_i1	20.1568627451	0
TRINITY_DN553_c0_g4_i1	20.125	0
TRINITY_DN1220_c0_g2_i8	20.0579710145	0	PLCX1	GO:0008081; GO:0005575; GO:0006629; GO:0005737	PI-PLC X domain-containing protein 1
TRINITY_DN26765_c1_g2_i1	20.0555555556	0
TRINITY_DN4272_c0_g3_i1	20.0	0
TRINITY_DN3528_c0_g1_i2	19.9722222222	0
TRINITY_DN6281_c1_g1_i1	19.875	0
TRINITY_DN3606_c3_g1_i1	19.8571428571	2.573e-10
TRINITY_DN12954_c0_g4_i1	19.8518518519	0
TRINITY_DN17266_c0_g1_i2	19.814516129	0
TRINITY_DN17652_c3_g1_i1	19.7	0
TRINITY_DN1545_c5_g1_i14	19.6486486486	0
TRINITY_DN29860_c0_g2_i1	19.6363636364	0
TRINITY_DN25315_c0_g1_i1	19.5	0
TRINITY_DN5047_c2_g1_i2	19.5	0
TRINITY_DN786_c1_g1_i1	19.4166666667	0
TRINITY_DN2864_c0_g2_i4	19.3846153846	0
TRINITY_DN12303_c0_g1_i1	19.3529411765	0
TRINITY_DN36513_c0_g1_i1	19.3237410072	0	DPN	GO:0008344; GO:0003677; GO:0050767; GO:0007465; GO:0046983; GO:0007540; GO:0009952; GO:0007399; GO:0002052; GO:0006357; GO:0006355; GO:0000122; GO:0000978; GO:0001227; GO:0007549; GO:0000981; GO:0005634; GO:0030154; GO:0008345	Protein deadpan
TRINITY_DN23203_c0_g1_i5	19.3103448276	0
TRINITY_DN216890_c0_g1_i1	19.3020134228	0
TRINITY_DN2385_c2_g4_i2	19.2891566265	0
TRINITY_DN2373_c2_g1_i1	19.2	3.537e-06
TRINITY_DN257067_c0_g1_i1	19.2	3.537e-06
TRINITY_DN60420_c1_g1_i2	19.1428571429	0
TRINITY_DN11182_c3_g2_i2	19.1333333333	0
TRINITY_DN141541_c0_g1_i1	19.12	0
TRINITY_DN175586_c0_g1_i1	19.0	0	CCHA1	GO:0005576; GO:0007218; GO:0005184; GO:0005615; GO:0005179	Neuropeptide CCHamide-1
TRINITY_DN3431_c2_g1_i1	18.96	0
TRINITY_DN23140_c2_g1_i1	18.9545454545	0
TRINITY_DN3689_c5_g1_i1	18.9230769231	0
TRINITY_DN5701_c0_g1_i1	18.8563218391	0
TRINITY_DN11114_c4_g1_i1	18.8541666667	0
TRINITY_DN201_c0_g2_i1	18.8	0
TRINITY_DN296210_c0_g1_i1	18.8	0
TRINITY_DN156304_c0_g3_i2	18.7966101695	0	SARDH	GO:0050660; GO:0006545; GO:0005739; GO:0035999; GO:0005759; GO:0042426; GO:0008480; GO:0005542; GO:0016491; GO:1901053; GO:0005737	Sarcosine dehydrogenase, mitochondrial
TRINITY_DN6622_c1_g1_i2	18.775760049	0
TRINITY_DN20048_c1_g1_i1	18.75	0
TRINITY_DN205125_c0_g1_i1	18.7272727273	0
TRINITY_DN21609_c1_g1_i1	18.6	7.562e-06
TRINITY_DN5053_c1_g1_i2	18.5454545455	0
TRINITY_DN4408_c1_g2_i1	18.5263157895	0
TRINITY_DN61820_c1_g1_i1	18.4375	0
TRINITY_DN8176_c1_g1_i1	18.4166666667	0
TRINITY_DN1338_c0_g1_i16	18.4125560538	0
TRINITY_DN19665_c1_g1_i1	18.3513513514	0
TRINITY_DN1438_c0_g1_i2	18.3389830508	0
TRINITY_DN1054_c3_g1_i1	18.3181818182	0
TRINITY_DN22030_c0_g1_i5	18.3181818182	0
TRINITY_DN1884_c1_g1_i1	18.3	0
TRINITY_DN44825_c1_g2_i1	18.2857142857	4.142e-09
TRINITY_DN1413_c1_g3_i1	18.2580645161	0
TRINITY_DN17467_c1_g1_i1	18.25	0.0006245
TRINITY_DN12453_c0_g1_i1	18.25	0	ZNT2	GO:0055085; GO:0061088; GO:0006812; GO:0005770; GO:0016020; GO:0016021; GO:0043231; GO:0071577; GO:0005886; GO:0031410; GO:0006829; GO:0005774; GO:0005385; GO:0008324; GO:0061090; GO:0042802; GO:0010043; GO:0005737	Zinc transporter 2
TRINITY_DN1513_c5_g1_i1	18.2173913043	0
TRINITY_DN1524_c0_g2_i1	18.2	0
TRINITY_DN1266_c4_g1_i1	18.1764705882	0
TRINITY_DN325031_c0_g1_i1	18.1666666667	2.569e-07
TRINITY_DN621_c4_g1_i1	18.1428571429	0
TRINITY_DN28050_c3_g1_i1	18.1363636364	0
TRINITY_DN20072_c1_g1_i1	18.12	0
TRINITY_DN15731_c2_g1_i1	18.0666666667	0
TRINITY_DN2952_c4_g1_i1	18.04	0
TRINITY_DN56667_c2_g1_i1	18.0	0
TRINITY_DN6760_c0_g2_i1	18.0	0
TRINITY_DN1396_c1_g3_i1	17.9583333333	0
TRINITY_DN116279_c0_g7_i1	17.9333333333	0
TRINITY_DN18078_c0_g1_i1	17.9333333333	0
TRINITY_DN5038_c0_g5_i1	17.9230769231	0
TRINITY_DN39546_c1_g1_i6	17.9189189189	0
TRINITY_DN410_c4_g1_i1	17.9090909091	0
TRINITY_DN32025_c2_g1_i1	17.9	0
TRINITY_DN321093_c0_g1_i1	17.9	0
TRINITY_DN521_c0_g2_i1	17.8635863586	0
TRINITY_DN19347_c2_g1_i1	17.8079470199	0
TRINITY_DN156352_c0_g4_i1	17.8	0
TRINITY_DN41449_c0_g1_i1	17.8	0
TRINITY_DN5554_c2_g1_i1	17.7894736842	0
TRINITY_DN115384_c0_g2_i1	17.7727272727	0
TRINITY_DN91206_c0_g1_i2	17.75	2.367e-10
TRINITY_DN6420_c0_g3_i1	17.75	0
TRINITY_DN14088_c3_g1_i1	17.6363636364	0
TRINITY_DN1334_c3_g1_i2	17.5384615385	0
TRINITY_DN635_c0_g2_i1	17.5208333333	0
TRINITY_DN296475_c0_g1_i1	17.4444444444	0
TRINITY_DN2984_c5_g1_i1	17.4125874126	0
TRINITY_DN22844_c3_g1_i2	17.3846153846	0
TRINITY_DN7536_c0_g1_i1	17.3461538462	0
TRINITY_DN4359_c0_g1_i2	17.2322580645	0
TRINITY_DN6652_c0_g1_i10	17.2131147541	0
TRINITY_DN11764_c0_g2_i1	17.2	0
TRINITY_DN10182_c1_g3_i1	17.1565217391	0
TRINITY_DN64579_c1_g1_i1	17.125	0
TRINITY_DN2927_c2_g2_i1	17.1	0
TRINITY_DN5746_c2_g1_i1	17.0909090909	0
TRINITY_DN77320_c1_g2_i1	16.9032258065	0
TRINITY_DN658_c0_g2_i1	16.875	1.374e-09
TRINITY_DN43979_c0_g2_i1	16.8571428571	5.132e-08
TRINITY_DN8722_c0_g1_i2	16.8333333333	0
TRINITY_DN7129_c0_g3_i1	16.8205128205	0	DEF	GO:0042742; GO:0016020; GO:0045087; GO:0002376; GO:0006952; GO:0031640; GO:0050832; GO:0005576	unknown
TRINITY_DN18567_c1_g1_i1	16.8125	0
TRINITY_DN29975_c3_g1_i1	16.8	0
TRINITY_DN20885_c0_g1_i1	16.7777777778	0
TRINITY_DN895_c1_g1_i3	16.7368421053	0
TRINITY_DN10809_c1_g5_i1	16.7272727273	0
TRINITY_DN1474_c0_g4_i1	16.7044025157	0
TRINITY_DN28156_c6_g1_i1	16.6666666667	2.492e-06
TRINITY_DN24764_c0_g1_i1	16.6666666667	0
TRINITY_DN42331_c2_g2_i1	16.6666666667	0
TRINITY_DN4161_c0_g5_i1	16.6483516484	0
TRINITY_DN59948_c2_g1_i2	16.5625	0	SC5A7	GO:0055085; GO:0015220; GO:0016020; GO:0006811; GO:0022857; GO:0016021; GO:0005886; GO:0042136; GO:0008292; GO:0003333; GO:0015293; GO:0005307; GO:0015171; GO:0006814; GO:0015871	High-affinity choline transporter 1
TRINITY_DN16258_c0_g1_i1	16.5	0.003722
TRINITY_DN60641_c2_g1_i1	16.5	0
TRINITY_DN1142_c1_g2_i14	16.47891513	0	VIT	GO:0045735; GO:0005576; GO:0006869; GO:0005319	Vitellogenin
TRINITY_DN78694_c0_g2_i1	16.4230769231	0
TRINITY_DN52752_c0_g3_i1	16.4074074074	0
TRINITY_DN3363_c0_g2_i2	16.4029126214	0
TRINITY_DN4161_c0_g2_i14	16.3952618454	0
TRINITY_DN9704_c6_g1_i1	16.3854166667	0
TRINITY_DN14486_c0_g6_i1	16.3369565217	0
TRINITY_DN26890_c0_g1_i1	16.3292682927	0
TRINITY_DN7841_c3_g1_i1	16.3157894737	0
TRINITY_DN11020_c0_g1_i3	16.2962962963	0
TRINITY_DN4040_c2_g2_i1	16.2916666667	0
TRINITY_DN47043_c2_g1_i1	16.2916666667	0
TRINITY_DN9298_c0_g1_i1	16.2448979592	0	C6A14	GO:0005789; GO:0005783; GO:0004497; GO:0016020; GO:0043231; GO:0020037; GO:0046872; GO:0016705; GO:0016491; GO:0005506	Probable cytochrome P450 6a14
TRINITY_DN4495_c1_g1_i1	16.2444444444	0
TRINITY_DN10312_c0_g1_i7	16.2285714286	0
TRINITY_DN869_c4_g1_i2	16.203125	0
TRINITY_DN4273_c0_g1_i2	16.1290322581	0
TRINITY_DN184_c6_g1_i1	16.0492957746	0
TRINITY_DN7905_c4_g1_i1	16.0277777778	0
TRINITY_DN8042_c1_g2_i2	16.0	0
TRINITY_DN16330_c2_g1_i1	15.9	1.029e-11
TRINITY_DN7567_c0_g4_i2	15.8902439024	0
TRINITY_DN21571_c0_g1_i7	15.8428184282	0
TRINITY_DN12198_c0_g1_i3	15.7288135593	0
TRINITY_DN117935_c0_g4_i2	15.6896551724	0
TRINITY_DN4631_c2_g1_i1	15.6333333333	0
TRINITY_DN5765_c1_g1_i1	15.5442477876	0	PLBL2	GO:0006629; GO:0043202; GO:0016042; GO:0005764; GO:0009395; GO:0005576; GO:0004620; GO:0016787	Putative phospholipase B-like 2
TRINITY_DN146_c0_g1_i1	15.5087440382	0	C6A14	GO:0005789; GO:0005783; GO:0004497; GO:0016020; GO:0043231; GO:0020037; GO:0046872; GO:0016705; GO:0016491; GO:0005506	Probable cytochrome P450 6a14
TRINITY_DN14486_c0_g2_i2	15.4814814815	0
TRINITY_DN5042_c1_g2_i2	15.4494382022	0
TRINITY_DN37640_c0_g1_i1	15.4186046512	0
TRINITY_DN8371_c0_g2_i1	15.4117647059	0
TRINITY_DN72238_c0_g1_i1	15.375	2.794e-08
TRINITY_DN41872_c0_g3_i1	15.3636363636	0
TRINITY_DN64040_c0_g2_i1	15.3571428571	0
TRINITY_DN276831_c0_g1_i1	15.3548387097	0	LSD1	GO:0006642; GO:0005829; GO:0032994; GO:1990044; GO:0006869; GO:0019915; GO:0010898; GO:0010890; GO:0005811; GO:0034389; GO:0010883; GO:0005737	Lipid storage droplets surface-binding protein 1
TRINITY_DN13402_c0_g2_i2	15.3005780347	0
TRINITY_DN207184_c0_g1_i1	15.3	5.66e-11
TRINITY_DN275651_c0_g1_i1	15.2962962963	0
TRINITY_DN38695_c1_g1_i1	15.2962962963	0
TRINITY_DN3297_c0_g1_i1	15.2857142857	8.175e-07	ART3	GO:0008150; GO:0005575; GO:0003674	Putative uncharacterized protein ART3
TRINITY_DN1689_c12_g1_i1	15.2777777778	0
TRINITY_DN1109_c0_g3_i1	15.2413793103	0
TRINITY_DN12485_c1_g1_i1	15.2368421053	0
TRINITY_DN1434_c1_g1_i2	15.2363636364	0
TRINITY_DN58995_c0_g1_i1	15.2172661871	0	GSTT1	GO:0006749; GO:0004364; GO:0018833; GO:0016829; GO:0016740	Glutathione S-transferase 1-1
TRINITY_DN84126_c1_g1_i1	15.125	4.615e-08
TRINITY_DN115266_c0_g1_i1	15.12	0
TRINITY_DN303569_c0_g1_i1	15.1	9.262e-11
TRINITY_DN32333_c5_g1_i1	15.1	9.262e-11
TRINITY_DN3401_c1_g1_i2	15.0769230769	0
TRINITY_DN254928_c0_g1_i1	15.05	0
TRINITY_DN39621_c0_g1_i1	15.0	1.352e-06
TRINITY_DN153636_c0_g1_i1	15.0	0
TRINITY_DN53164_c0_g2_i1	14.9772727273	0
TRINITY_DN1055_c0_g1_i4	14.9764982374	0	VIT	GO:0005575; GO:0008289; GO:0006869; GO:0005319; GO:0045735; GO:0048477	Vitellogenin
TRINITY_DN44184_c1_g4_i1	14.96875	0
TRINITY_DN2676_c7_g1_i1	14.9607843137	0
TRINITY_DN33701_c0_g3_i3	14.95	0
TRINITY_DN10297_c1_g1_i2	14.9189189189	0
TRINITY_DN6570_c0_g3_i1	14.9090909091	5.145e-12
TRINITY_DN33860_c1_g1_i1	14.8699186992	0
TRINITY_DN14917_c6_g1_i1	14.8666666667	0
TRINITY_DN6202_c0_g2_i2	14.8529411765	0	LPSBP	GO:0005576; GO:0030246	Hemolymph lipopolysaccharide-binding protein
TRINITY_DN30692_c0_g1_i1	14.8333333333	4.006e-05
TRINITY_DN17064_c1_g3_i1	14.8333333333	0
TRINITY_DN107768_c0_g3_i3	14.8064516129	0
TRINITY_DN115821_c2_g1_i1	14.8	0
TRINITY_DN1851_c0_g1_i1	14.7796610169	0
TRINITY_DN185730_c1_g1_i1	14.7777777778	0
TRINITY_DN17398_c2_g1_i1	14.7692307692	0
TRINITY_DN79942_c0_g2_i1	14.7592592593	0
TRINITY_DN3600_c0_g1_i1	14.75	0
TRINITY_DN107629_c1_g2_i1	14.7419354839	0
TRINITY_DN171162_c0_g1_i1	14.7333333333	0
TRINITY_DN7905_c6_g1_i1	14.65	0
TRINITY_DN8207_c0_g2_i1	14.6112560567	0	CTRB1	GO:0030574; GO:0005615; GO:0008236; GO:0004252; GO:0008233; GO:0005576; GO:0016787; GO:0006508	Chymotrypsin BI
TRINITY_DN78642_c4_g2_i1	14.6086956522	0
TRINITY_DN3429_c0_g3_i1	14.5986111111	0	MYRO1	GO:0019137; GO:0102799; GO:0046872; GO:0016798; GO:0008152; GO:0004553; GO:0005975; GO:0016787	Myrosinase 1
TRINITY_DN10292_c3_g1_i2	14.5882352941	0
TRINITY_DN3755_c0_g2_i2	14.5714285714	2.876e-06
TRINITY_DN5056_c0_g1_i1	14.5714285714	0
TRINITY_DN55370_c0_g1_i2	14.5625	0
TRINITY_DN61513_c0_g1_i4	14.5625	0
TRINITY_DN4372_c1_g4_i1	14.5416666667	0
TRINITY_DN27375_c0_g3_i1	14.48	0
TRINITY_DN35156_c0_g3_i1	14.3888888889	0
TRINITY_DN117964_c0_g2_i2	14.3636363636	0
TRINITY_DN156352_c0_g1_i1	14.3181818182	0
TRINITY_DN8054_c0_g1_i1	14.3125	0	EST6	GO:0005576; GO:0016787; GO:0080030; GO:0052689	Venom carboxylesterase-6
TRINITY_DN330010_c0_g1_i1	14.3076923077	0
TRINITY_DN7056_c0_g2_i1	14.2727272727	0
TRINITY_DN2816_c0_g3_i2	14.25	0
TRINITY_DN316437_c0_g1_i1	14.25	0
TRINITY_DN6282_c1_g2_i3	14.2415449654	0	APLP	GO:0005576; GO:0008289; GO:0006869; GO:0016055; GO:0005319	Apolipophorins
TRINITY_DN118061_c1_g1_i1	14.2307692308	0
TRINITY_DN26301_c4_g1_i1	14.2115384615	0
TRINITY_DN53125_c0_g1_i3	14.1904761905	0	VPP1	GO:0016020; GO:0042470; GO:0006811; GO:0016021; GO:0033179; GO:0031410; GO:0030659; GO:0015078; GO:1902600; GO:0000220	V-type proton ATPase 116 kDa subunit a isoform 1
TRINITY_DN19043_c0_g2_i2	14.187654321	0
TRINITY_DN113947_c0_g1_i1	14.1578947368	0
TRINITY_DN57027_c1_g1_i1	14.1123919308	0
TRINITY_DN5152_c0_g1_i5	14.1111111111	0
TRINITY_DN54373_c0_g1_i1	14.1052631579	0
TRINITY_DN109030_c1_g1_i1	14.1	1.106e-09
TRINITY_DN12744_c0_g1_i4	14.0833333333	0	ELVL1	GO:0006629; GO:0009922; GO:0016020; GO:0016021; GO:0016740; GO:0102756; GO:0006631; GO:0006633; GO:0030176	Elongation of very long chain fatty acids protein AAEL008004
TRINITY_DN25791_c1_g1_i2	14.0769230769	0
TRINITY_DN59983_c0_g1_i1	14.0714285714	0
TRINITY_DN323_c1_g2_i1	14.0	0
TRINITY_DN44044_c0_g3_i3	13.9871794872	0	CP6K1	GO:0005789; GO:0016020; GO:0004497; GO:0005783; GO:0043231; GO:0020037; GO:0046872; GO:0016705; GO:0016491; GO:0005506	Cytochrome P450 6k1
TRINITY_DN22987_c1_g1_i5	13.9827586207	0	YTX2	GO:0003824	Transposon TX1 uncharacterized 149 kDa protein
TRINITY_DN28303_c0_g1_i2	13.95	0
TRINITY_DN1074_c3_g1_i1	13.9459459459	0
TRINITY_DN950_c0_g3_i1	13.9166666667	0
TRINITY_DN5766_c2_g1_i1	13.9090909091	1.029e-10
TRINITY_DN9649_c1_g1_i1	13.8823529412	0
TRINITY_DN5474_c0_g2_i2	13.8667324778	0	HPSE	GO:0007155; GO:0007160; GO:0005576; GO:0016020; GO:0030305; GO:0016798; GO:0030200; GO:0031012; GO:0016787; GO:0060055	Heparanase
TRINITY_DN606_c0_g1_i1	13.8666666667	0	YKX2		Uncharacterized protein C13G5.2
TRINITY_DN29179_c0_g4_i1	13.8333333333	0.0001822
TRINITY_DN27859_c0_g3_i1	13.8125	0
TRINITY_DN1313_c2_g1_i1	13.8085106383	0
TRINITY_DN2928_c1_g1_i5	13.7956989247	0	LSD1	GO:0006642; GO:0005829; GO:0032994; GO:1990044; GO:0006869; GO:0019915; GO:0010898; GO:0010890; GO:0005811; GO:0034389; GO:0010883; GO:0005737	Lipid storage droplets surface-binding protein 1
TRINITY_DN26043_c4_g3_i1	13.7727272727	0
TRINITY_DN20390_c0_g1_i1	13.7570621469	0	BGAL	GO:0004565; GO:0016798; GO:0005764; GO:0004553; GO:0008152; GO:0005975; GO:0016787	Beta-galactosidase
TRINITY_DN7708_c1_g1_i6	13.75	7.287e-07
TRINITY_DN2091_c1_g4_i1	13.7179487179	0	DPN	GO:0008344; GO:0003677; GO:0050767; GO:0007465; GO:0046983; GO:0007540; GO:0009952; GO:0007399; GO:0002052; GO:0006357; GO:0006355; GO:0000122; GO:0000978; GO:0001227; GO:0007549; GO:0000981; GO:0005634; GO:0030154; GO:0008345	Protein deadpan
TRINITY_DN8073_c0_g1_i1	13.7142857143	0	YCX91	GO:0009536; GO:0009507	Uncharacterized protein ORF91
TRINITY_DN27549_c1_g1_i1	13.7083333333	0
TRINITY_DN755_c0_g1_i11	13.7056783702	0
TRINITY_DN330_c1_g2_i1	13.6881028939	0	DHR11	GO:0006629; GO:0005576; GO:0044594; GO:0072555; GO:0000166; GO:0005575; GO:0072582; GO:0006694; GO:0006703; GO:0000253; GO:0016491; GO:0008202; GO:0004303	Dehydrogenase/reductase SDR family member 11
TRINITY_DN1445_c24_g1_i1	13.6875	0
TRINITY_DN8696_c0_g1_i6	13.6428571429	0
TRINITY_DN11593_c0_g2_i1	13.6	0
TRINITY_DN3809_c0_g1_i3	13.5853658537	0
TRINITY_DN10150_c0_g3_i1	13.5406162465	0
TRINITY_DN15591_c2_g1_i1	13.5372750643	0
TRINITY_DN8483_c1_g1_i1	13.5070921986	0
TRINITY_DN23337_c3_g2_i1	13.5	4.94e-09
TRINITY_DN108_c6_g1_i1	13.45	0
TRINITY_DN17166_c0_g2_i1	13.45	0
TRINITY_DN1468_c0_g3_i1	13.4475138122	0
TRINITY_DN35687_c5_g1_i1	13.4285714286	2.151e-05
TRINITY_DN5613_c0_g2_i1	13.4117647059	0
TRINITY_DN6044_c2_g1_i1	13.375	1.546e-06
TRINITY_DN54331_c0_g2_i1	13.375	0
TRINITY_DN14937_c0_g3_i1	13.3684210526	0
TRINITY_DN9125_c2_g2_i3	13.3684210526	0
TRINITY_DN13164_c0_g2_i1	13.3529411765	0
TRINITY_DN421_c0_g3_i1	13.3362445415	0
TRINITY_DN27608_c0_g1_i4	13.3170731707	0
TRINITY_DN295500_c0_g1_i1	13.298245614	0
TRINITY_DN11674_c6_g1_i1	13.2666666667	0
TRINITY_DN211652_c0_g1_i2	13.2592592593	0
TRINITY_DN188_c7_g1_i1	13.25	0
TRINITY_DN23088_c1_g2_i1	13.25	0
TRINITY_DN200_c1_g1_i2	13.2395364536	0	HXK2	GO:0006013; GO:0005575; GO:0000166; GO:0019318; GO:0004396; GO:0006096; GO:0016740; GO:0006000; GO:0005524; GO:0006006; GO:0016301; GO:0005975; GO:0046835; GO:0016310	Hexokinase type 2
TRINITY_DN200_c1_g2_i1	13.2313253012	0	HXK2	GO:0006013; GO:0005575; GO:0000166; GO:0019318; GO:0004396; GO:0006096; GO:0016740; GO:0006000; GO:0005524; GO:0006006; GO:0016301; GO:0005975; GO:0046835; GO:0016310	Hexokinase type 2
TRINITY_DN11722_c2_g2_i1	13.2258064516	0
TRINITY_DN38769_c2_g1_i1	13.2222222222	0
TRINITY_DN3948_c0_g1_i2	13.2	0	ALF	GO:0005829; GO:0042593; GO:0006096; GO:0031430; GO:0007498; GO:0030018; GO:0003824; GO:0016829; GO:0030388; GO:0004332	Fructose-bisphosphate aldolase
TRINITY_DN18296_c0_g1_i2	13.1818181818	0
TRINITY_DN1002_c0_g3_i1	13.1673306773	0	TXG1A	GO:0005576; GO:0090729; GO:0035821	U-scoloptoxin(16)-Er1a
TRINITY_DN15633_c1_g1_i1	13.1481481481	0
TRINITY_DN70889_c0_g3_i1	13.1428571429	0
TRINITY_DN471_c1_g1_i7	13.1397988135	0
TRINITY_DN83675_c0_g1_i1	13.125	2.552e-06
TRINITY_DN14893_c0_g1_i4	13.125	0	A4GAT	GO:0006629; GO:0016020; GO:0007009; GO:0001576; GO:0006688; GO:0016021; GO:0016757; GO:0005794; GO:0016740; GO:0015643; GO:0000139; GO:0050512; GO:0008378	Lactosylceramide 4-alpha-galactosyltransferase
TRINITY_DN125790_c0_g2_i1	13.0892857143	0
TRINITY_DN5296_c1_g1_i13	13.0476190476	0
TRINITY_DN87096_c0_g1_i3	13.0157480315	0	POL	GO:0039660; GO:0004523; GO:0033644; GO:0016020; GO:0003677; GO:0003676; GO:0016740; GO:0003887; GO:0003964; GO:0020002; GO:0008233; GO:0004190; GO:0019013; GO:0004518; GO:0016779; GO:0015074; GO:0016787; GO:0003824; GO:0004519; GO:0008270; GO:0003723	Gag-Pol polyprotein
TRINITY_DN542_c6_g1_i1	12.9607843137	0
TRINITY_DN55231_c2_g1_i1	12.9285714286	0
TRINITY_DN259428_c0_g1_i1	12.9230769231	1.029e-11
TRINITY_DN33073_c0_g1_i2	12.9090909091	1.611e-09
TRINITY_DN55786_c0_g1_i5	12.8775510204	0	SAP3	GO:0006629; GO:0016004; GO:0009313; GO:0006869; GO:0019915; GO:0005739; GO:0005319; GO:0007611; GO:0005764; GO:0001573; GO:0008047; GO:0004563; GO:0050885; GO:0032428; GO:0050877; GO:0005737; GO:0006689; GO:0009898; GO:0016323; GO:0006665; GO:0016787	Ganglioside GM2 activator
TRINITY_DN221_c5_g1_i1	12.8045977011	0
TRINITY_DN17884_c1_g2_i1	12.8	2.834e-08
TRINITY_DN81990_c4_g1_i1	12.7272727273	2.65e-09
TRINITY_DN622_c1_g3_i1	12.7240377633	0
TRINITY_DN22955_c0_g2_i1	12.7142857143	0
TRINITY_DN10771_c7_g1_i1	12.7053571429	0
TRINITY_DN3395_c1_g4_i2	12.7045454545	0
TRINITY_DN202395_c0_g1_i1	12.6923076923	2.058e-11
TRINITY_DN2813_c2_g1_i1	12.6908563135	0	ADA2	GO:0005576; GO:0035578; GO:0005615; GO:0004000; GO:0042803; GO:0046872; GO:0043394; GO:0008201; GO:0046103; GO:0031685; GO:0019239; GO:0008270; GO:0006154; GO:0016787	Adenosine deaminase 2
TRINITY_DN270404_c0_g1_i1	12.6666666667	0.001066
TRINITY_DN752_c0_g4_i1	12.65625	0
TRINITY_DN10752_c0_g1_i1	12.6455597248	0	FABP1	GO:0008289; GO:0016020; GO:0005737	Sodium/calcium exchanger regulatory protein 1
TRINITY_DN1743_c33_g1_i1	12.6046511628	0
TRINITY_DN7549_c0_g1_i3	12.5827783436	0
TRINITY_DN565_c15_g1_i1	12.54	0	DNAT	GO:0004060; GO:0006584; GO:0042429; GO:0042420; GO:0016740; GO:0030431; GO:0008080; GO:0005737; GO:0007593; GO:0046334; GO:0005634; GO:0016746; GO:0045187; GO:0030187; GO:0004059	Dopamine N-acetyltransferase
TRINITY_DN131944_c0_g1_i1	12.5365853659	0	NFKB1	GO:0003677; GO:0005829; GO:0014070; GO:0071407; GO:0006979; GO:0043005; GO:0032695; GO:0000122; GO:0005737; GO:0005515; GO:0002523; GO:0005634; GO:0071345; GO:0001818	Nuclear factor NF-kappa-B p105 subunit (Fragment)
TRINITY_DN57031_c0_g2_i1	12.5351351351	0	TMPS3	GO:0005789; GO:0016020; GO:0005783; GO:0008236; GO:0016021; GO:0043025; GO:0006508; GO:0017080; GO:0005044; GO:0006883; GO:0006897; GO:0004252; GO:0008233; GO:0016787; GO:0007605	Transmembrane protease serine 3
TRINITY_DN1685_c0_g1_i5	12.53125	0
TRINITY_DN4281_c0_g1_i1	12.5294117647	0	TRET1	GO:0055085; GO:0016020; GO:0022857; GO:0016021; GO:0015574; GO:0051119; GO:0005886; GO:0008643; GO:0015771; GO:0034219	Facilitated trehalose transporter Tret1
TRINITY_DN66607_c1_g3_i2	12.5	8.932e-06
TRINITY_DN2600_c3_g1_i1	12.5	5.988e-08
TRINITY_DN23627_c0_g1_i3	12.5	0	PHNW	GO:0008483; GO:0016740; GO:0003824; GO:0019700; GO:0047304	2-aminoethylphosphonate--pyruvate transaminase
TRINITY_DN39218_c0_g5_i1	12.487804878	0
TRINITY_DN4272_c2_g1_i3	12.4769278414	0	MIOX	GO:0046872; GO:0005506; GO:0050113; GO:0008199; GO:0016491; GO:0019310; GO:0005737	Inositol oxygenase
TRINITY_DN32067_c1_g3_i1	12.4444444444	0
TRINITY_DN3022_c2_g2_i1	12.4390243902	0
TRINITY_DN64914_c0_g1_i1	12.4375	0
TRINITY_DN39_c15_g1_i1	12.3875	0
TRINITY_DN160698_c0_g1_i1	12.3846153846	5.145e-11
TRINITY_DN9007_c0_g1_i3	12.3644067797	0
TRINITY_DN8974_c0_g2_i3	12.35	0
TRINITY_DN42469_c0_g1_i2	12.3076923077	6.175e-11
TRINITY_DN16823_c3_g1_i1	12.298245614	0
TRINITY_DN3999_c1_g1_i1	12.2903225806	0
TRINITY_DN41500_c0_g1_i1	12.2903225806	0
TRINITY_DN1080_c2_g1_i2	12.2777777778	0
TRINITY_DN5802_c0_g2_i1	12.2727272727	9.2e-09
TRINITY_DN27650_c1_g1_i6	12.2647058824	0
TRINITY_DN6875_c4_g1_i1	12.25	1.474e-05
TRINITY_DN116247_c0_g2_i1	12.25	0
TRINITY_DN4504_c0_g3_i2	12.2096774194	0	SPB6	GO:0030414; GO:0005615; GO:0004867; GO:0071470; GO:0008406; GO:0002020; GO:0062023; GO:0097180; GO:0010466; GO:0005515; GO:0007605; GO:0010951; GO:0005737	Serpin B6
TRINITY_DN11915_c3_g1_i1	12.2	1.265e-07
TRINITY_DN9283_c1_g1_i5	12.1933701657	0
TRINITY_DN3040_c17_g1_i1	12.1875	0
TRINITY_DN2955_c0_g1_i12	12.1855345912	0	AASS	GO:0043231; GO:0047130; GO:0005739; GO:0008152; GO:0003824; GO:0019878; GO:0004753; GO:0019477; GO:0047131; GO:0033512; GO:0016491; GO:0005737	Alpha-aminoadipic semialdehyde synthase, mitochondrial
TRINITY_DN4070_c1_g1_i1	12.1538461538	1.029e-10
TRINITY_DN4104_c0_g1_i1	12.1463414634	0
TRINITY_DN8701_c0_g1_i3	12.1388888889	0
TRINITY_DN53559_c0_g1_i2	12.1121495327	0	CDO1	GO:0019448; GO:0017172; GO:0008198; GO:0046872; GO:0051213; GO:0016702; GO:0016491; GO:0042412; GO:0005506	Cysteine dioxygenase type 1
TRINITY_DN26719_c12_g1_i1	12.0588235294	0
TRINITY_DN10771_c6_g1_i1	12.0410557185	0
TRINITY_DN569_c7_g1_i1	12.0206185567	0
TRINITY_DN2592_c0_g4_i1	12.0	2.082e-07
TRINITY_DN49464_c0_g1_i1	12.0	1.698e-10
TRINITY_DN191613_c0_g1_i1	12.0	0
TRINITY_DN56083_c0_g1_i1	11.9047619048	0
TRINITY_DN28806_c5_g1_i1	11.8936170213	0
TRINITY_DN186155_c0_g1_i1	11.8888888889	0
TRINITY_DN4414_c0_g1_i1	11.8576388889	0
TRINITY_DN14175_c0_g2_i1	11.85	0
TRINITY_DN1906_c2_g1_i1	11.8461538462	0
TRINITY_DN74906_c0_g1_i1	11.8095238095	0
TRINITY_DN216458_c0_g1_i2	11.7941176471	0
TRINITY_DN146396_c4_g1_i1	11.7796610169	0
TRINITY_DN2523_c6_g1_i1	11.7692307692	3.602e-10
TRINITY_DN25672_c4_g1_i1	11.7692307692	3.602e-10
TRINITY_DN280353_c0_g1_i1	11.7692307692	3.602e-10
TRINITY_DN176663_c0_g2_i1	11.7575757576	0
TRINITY_DN91620_c1_g1_i1	11.75	4.012e-05
TRINITY_DN58160_c4_g1_i1	11.75	0
TRINITY_DN2340_c0_g1_i1	11.7	0
TRINITY_DN298418_c0_g1_i1	11.6810344828	0
TRINITY_DN1338_c6_g1_i1	11.6754385965	0
TRINITY_DN59133_c2_g1_i1	11.6393442623	0
TRINITY_DN42451_c0_g4_i1	11.6373626374	0
TRINITY_DN21096_c0_g1_i1	11.6363636364	0
TRINITY_DN759_c1_g3_i1	11.6043165468	0
TRINITY_DN11722_c2_g1_i1	11.5925925926	0
TRINITY_DN205620_c0_g1_i1	11.5918367347	0
TRINITY_DN52589_c0_g1_i1	11.5714285714	0.0005639
TRINITY_DN749_c0_g1_i1	11.5461538462	0	CTR2	GO:0055085; GO:0000064; GO:1903352; GO:0016020; GO:0022857; GO:0006865; GO:0016021; GO:0015181; GO:0005886; GO:0031410; GO:1903401; GO:0097639; GO:0015189; GO:0015171; GO:0061459; GO:0097638; GO:0005794	Cationic amino acid transporter 2
TRINITY_DN3866_c4_g1_i1	11.5416666667	0
TRINITY_DN37583_c3_g1_i1	11.5384615385	0	VGL2B	GO:0030285; GO:0016021; GO:0015813; GO:0098700; GO:0050803; GO:0006836; GO:0045202; GO:0022857; GO:0030672; GO:0030054; GO:0043005; GO:0005313; GO:0055085; GO:0016020; GO:0031410; GO:0035249; GO:0060076; GO:0006811; GO:0015293; GO:0006820; GO:0005326; GO:0006814	Vesicular glutamate transporter 2.2
TRINITY_DN1920_c0_g1_i7	11.5117845118	0
TRINITY_DN5802_c0_g1_i11	11.5025641026	0
TRINITY_DN11635_c1_g1_i5	11.5	0
TRINITY_DN3290_c2_g1_i1	11.4615384615	9.673e-10
TRINITY_DN1205_c0_g1_i2	11.4423076923	0
TRINITY_DN123782_c2_g1_i1	11.425	0
TRINITY_DN560_c3_g1_i6	11.4166666667	0
TRINITY_DN14798_c0_g4_i1	11.3653846154	0
TRINITY_DN48436_c4_g1_i1	11.3636363636	0
TRINITY_DN4897_c2_g1_i2	11.3617021277	0
TRINITY_DN14339_c0_g3_i1	11.3193277311	0
TRINITY_DN16364_c0_g1_i1	11.313253012	0
TRINITY_DN37583_c0_g1_i1	11.3076923077	1.585e-09
TRINITY_DN14277_c0_g1_i1	11.3	1.189e-06
TRINITY_DN20068_c0_g1_i1	11.3	0
TRINITY_DN2317_c0_g3_i1	11.3	0
TRINITY_DN436_c10_g1_i1	11.2972972973	0
TRINITY_DN54409_c1_g1_i1	11.2857142857	1.904e-10
TRINITY_DN94435_c0_g4_i1	11.2857142857	1.904e-10
TRINITY_DN146994_c2_g1_i1	11.25	0
TRINITY_DN1220_c0_g1_i9	11.2464788732	0	PLCX1	GO:0008081; GO:0005575; GO:0006629; GO:0005737	PI-PLC X domain-containing protein 1
TRINITY_DN45301_c2_g2_i2	11.1875	5.145e-12
TRINITY_DN35494_c1_g1_i1	11.1818181818	1.816e-07
TRINITY_DN54890_c0_g2_i1	11.1818181818	1.816e-07
TRINITY_DN172312_c0_g1_i1	11.1142857143	0
TRINITY_DN17755_c0_g3_i1	11.1142857143	0
TRINITY_DN21252_c0_g1_i1	11.1111111111	0	ARGI	GO:0004053; GO:0000050; GO:0006525; GO:0046872; GO:0016813; GO:0016787	Arginase, hepatic
TRINITY_DN31342_c0_g1_i10	11.05	0
TRINITY_DN86947_c0_g2_i1	11.05	0
TRINITY_DN80902_c0_g2_i1	11.0199004975	0
TRINITY_DN93442_c2_g2_i1	11.0	0.0001799
TRINITY_DN60558_c0_g1_i6	10.9738783036	0	CACT	GO:0002789; GO:0005829; GO:0009953; GO:0007399; GO:0019730; GO:0007253; GO:0045751; GO:0071212; GO:0009950; GO:0051059; GO:0045611; GO:0005737; GO:0031594; GO:0003674; GO:0046843	NF-kappa-B inhibitor cactus
TRINITY_DN4977_c1_g1_i1	10.9342105263	0
TRINITY_DN44108_c5_g1_i1	10.9230769231	5.464e-09
TRINITY_DN118875_c0_g1_i1	10.92	0
TRINITY_DN10182_c1_g2_i1	10.8888888889	0
TRINITY_DN6891_c0_g2_i1	10.875	0.000231
TRINITY_DN4667_c3_g1_i1	10.8581560284	0
TRINITY_DN33760_c0_g3_i1	10.8571428571	0.001978
TRINITY_DN42031_c0_g2_i1	10.8571428571	0.001978
TRINITY_DN2695_c2_g2_i1	10.8529411765	0
TRINITY_DN133799_c0_g1_i1	10.8333333333	0
TRINITY_DN3464_c0_g2_i2	10.78	0
TRINITY_DN34349_c0_g3_i1	10.7551020408	0
TRINITY_DN89539_c1_g1_i1	10.7476124543	0
TRINITY_DN60863_c0_g1_i7	10.7446808511	0
TRINITY_DN4723_c0_g1_i12	10.7407407407	0
TRINITY_DN30130_c0_g4_i1	10.71875	0
TRINITY_DN1012_c0_g1_i1	10.6818181818	0
TRINITY_DN20106_c0_g1_i2	10.6666666667	0
TRINITY_DN90483_c0_g2_i1	10.6363636364	8.047e-07
TRINITY_DN5501_c4_g3_i1	10.6181818182	0
TRINITY_DN20641_c0_g1_i1	10.6144067797	0	HYPDH	GO:0004657; GO:0016645; GO:0006560; GO:0010133; GO:0016491; GO:0006562	Hydroxyproline dehydrogenase
TRINITY_DN12223_c1_g1_i1	10.6	6.778e-06
TRINITY_DN27915_c0_g2_i2	10.6	0
TRINITY_DN64298_c1_g1_i1	10.5925925926	0
TRINITY_DN157512_c0_g1_i1	10.5384615385	1.881e-08
TRINITY_DN686_c19_g1_i1	10.5294117647	5.145e-12
TRINITY_DN2159_c1_g1_i1	10.5	5.145e-11
TRINITY_DN317669_c0_g1_i1	10.5	0
TRINITY_DN33673_c2_g1_i1	10.5	0
TRINITY_DN1293_c0_g1_i1	10.4945697577	0
TRINITY_DN35318_c1_g1_i1	10.4787234043	0
TRINITY_DN77819_c2_g1_i1	10.4761904762	0
TRINITY_DN58931_c0_g1_i1	10.4222222222	0
TRINITY_DN4190_c0_g1_i2	10.421875	0
TRINITY_DN25061_c0_g1_i1	10.4166666667	0
TRINITY_DN93026_c0_g1_i2	10.3777777778	0
TRINITY_DN8232_c0_g1_i7	10.3684210526	0
TRINITY_DN6649_c2_g1_i3	10.3289473684	0
TRINITY_DN105125_c0_g1_i2	10.3269754768	0	SINAL	GO:0016567; GO:0004842; GO:0006511; GO:0007423; GO:0046872; GO:0045676; GO:0016740; GO:0043161; GO:0031624; GO:0005515; GO:0061630; GO:0005634; GO:0010498; GO:0008270; GO:0005737	Probable E3 ubiquitin-protein ligase sinah
TRINITY_DN27378_c0_g2_i1	10.32	0
TRINITY_DN551_c4_g1_i1	10.3176810547	0	VIT	GO:0045735; GO:0005576; GO:0006869; GO:0005319	Vitellogenin
TRINITY_DN163172_c0_g1_i1	10.2727272727	0
TRINITY_DN9236_c0_g3_i2	10.2666666667	0
TRINITY_DN74716_c2_g2_i1	10.2631578947	0
TRINITY_DN24092_c0_g3_i1	10.2463768116	0
TRINITY_DN2944_c7_g1_i1	10.2448979592	0
TRINITY_DN2634_c0_g1_i4	10.2301790281	0	CLZ9	GO:0055085; GO:0003676; GO:0022857; GO:0016020; GO:0016021	unknown
TRINITY_DN11593_c0_g1_i1	10.2280701754	0
TRINITY_DN69197_c0_g2_i1	10.225	0	URAD	GO:0051997; GO:0016831; GO:0005777; GO:0019628; GO:0006144; GO:0016829; GO:0000255	2-oxo-4-hydroxy-4-carboxy-5-ureidoimidazoline decarboxylase
TRINITY_DN146947_c1_g1_i1	10.2	1.83e-05
TRINITY_DN162649_c3_g1_i1	10.2	1.83e-05
TRINITY_DN8143_c0_g2_i1	10.1891891892	0
TRINITY_DN26850_c0_g2_i1	10.15	0
TRINITY_DN48090_c0_g2_i1	10.1428571429	0.006928
TRINITY_DN42332_c0_g1_i5	10.1219047619	0
TRINITY_DN28710_c6_g1_i1	10.0555555556	5.145e-12
TRINITY_DN65662_c0_g6_i1	10.0434782609	0
TRINITY_DN68204_c1_g1_i1	10.0434782609	0
TRINITY_DN255765_c0_g1_i1	10.0365853659	0
TRINITY_DN20665_c0_g2_i2	10.03125	0
TRINITY_DN553_c0_g1_i1	10.00456621	0
TRINITY_DN105474_c0_g1_i1	10.0	3.005e-05
TRINITY_DN10555_c0_g1_i2	10.0	0
TRINITY_DN31105_c0_g1_i1	9.972972973	0
TRINITY_DN25803_c1_g4_i1	9.9493670886	0
TRINITY_DN10695_c5_g1_i1	9.9473684211	0
TRINITY_DN25260_c0_g1_i11	9.9310699588	0
TRINITY_DN2679_c8_g2_i1	9.9299065421	0
TRINITY_DN26719_c7_g2_i2	9.9038461538	0
TRINITY_DN12308_c0_g1_i4	9.8721804511	0	CDD	GO:0005829; GO:0006248; GO:0006249; GO:0046872; GO:0009972; GO:0004126; GO:0003824; GO:0030308; GO:0016787; GO:0019239; GO:0042802; GO:0008270	Cytidine deaminase
TRINITY_DN17884_c0_g2_i1	9.8666666667	4.07e-09
TRINITY_DN38909_c0_g2_i1	9.8333333333	0	P5CR3	GO:0045171; GO:0055129; GO:0005829; GO:0072686; GO:0006561; GO:0008652; GO:0004735; GO:0016491; GO:0005737	Pyrroline-5-carboxylate reductase 3
TRINITY_DN7129_c0_g1_i2	9.8146067416	0	CLZ9	GO:0055085; GO:0003676; GO:0022857; GO:0016020; GO:0016021	unknown
TRINITY_DN320614_c0_g1_i1	9.7960199005	0
TRINITY_DN613_c15_g1_i1	9.7857142857	0
TRINITY_DN69396_c1_g1_i3	9.7763157895	0
TRINITY_DN2822_c0_g1_i4	9.75	0
TRINITY_DN26_c3_g1_i1	9.7142857143	0
TRINITY_DN50948_c0_g1_i2	9.7142857143	0
TRINITY_DN986_c1_g2_i1	9.7142857143	0
TRINITY_DN6985_c0_g4_i1	9.698630137	0
TRINITY_DN1524_c0_g1_i2	9.6794871795	0
TRINITY_DN25304_c0_g2_i1	9.65	0
TRINITY_DN13227_c0_g2_i1	9.6363636364	0
TRINITY_DN22328_c0_g1_i1	9.6363636364	0
TRINITY_DN15893_c1_g1_i2	9.625	0
TRINITY_DN17269_c0_g1_i7	9.6140350877	0
TRINITY_DN4699_c1_g2_i1	9.6129032258	0
TRINITY_DN4508_c0_g2_i1	9.5681818182	0
TRINITY_DN5242_c1_g1_i1	9.5384615385	0
TRINITY_DN77744_c0_g1_i1	9.5384615385	0
TRINITY_DN67750_c0_g1_i1	9.5294117647	4.168e-10
TRINITY_DN15321_c0_g5_i2	9.5217391304	0
TRINITY_DN11081_c0_g1_i1	9.5	0
TRINITY_DN4311_c0_g1_i2	9.4814814815	0	LIP1	GO:0006629; GO:0016788; GO:0007586; GO:0016042; GO:0004771; GO:0004806; GO:0005576; GO:0016787	Lipase 1
TRINITY_DN83642_c2_g1_i1	9.4761904762	0
TRINITY_DN1738_c0_g1_i3	9.4752475248	0	PGLR2	GO:0071555; GO:0016798; GO:0008152; GO:0005975; GO:0005576; GO:0016787; GO:0004650	Endo-polygalacturonase
TRINITY_DN14029_c0_g2_i1	9.4634146341	0
TRINITY_DN37804_c0_g1_i1	9.4457831325	0	PPAL	GO:0016020; GO:0016311; GO:0016021; GO:0005765; GO:0043202; GO:0003993; GO:0005764; GO:0016787	Lysosomal acid phosphatase
TRINITY_DN17685_c0_g1_i2	9.4444444444	0
TRINITY_DN62498_c0_g1_i4	9.4390243902	0	PH4H	GO:0016714; GO:0004497; GO:0009072; GO:0042427; GO:0004510; GO:0046872; GO:0006559; GO:0019293; GO:0008152; GO:0006571; GO:0003824; GO:0004505; GO:0016491; GO:0005506	Protein henna
TRINITY_DN892_c2_g4_i1	9.4285714286	0	INX3	GO:0055085; GO:0007602; GO:0016020; GO:0006811; GO:0016021; GO:0007391; GO:0005886; GO:0005921; GO:0007603; GO:0010496; GO:0005243; GO:0030054; GO:0016328; GO:0005737	Innexin inx3
TRINITY_DN5666_c4_g1_i1	9.4269662921	0
TRINITY_DN1626_c0_g5_i1	9.4246575342	0
TRINITY_DN7421_c0_g6_i1	9.4117647059	6.843e-10
TRINITY_DN65308_c0_g3_i1	9.4	0
TRINITY_DN30810_c0_g1_i5	9.3863636364	0
TRINITY_DN208762_c0_g1_i1	9.3548387097	0
TRINITY_DN2580_c0_g3_i1	9.35	0
TRINITY_DN78297_c0_g5_i1	9.3404255319	0
TRINITY_DN5584_c8_g1_i1	9.3333333333	0
TRINITY_DN6550_c0_g2_i1	9.3333333333	0
TRINITY_DN5689_c0_g2_i1	9.32	0
TRINITY_DN7724_c2_g2_i1	9.3157894737	3.602e-11
TRINITY_DN6219_c0_g1_i3	9.3125	5.686e-09
TRINITY_DN15321_c0_g6_i1	9.3125	0
TRINITY_DN49860_c1_g1_i1	9.25	0
TRINITY_DN6356_c0_g2_i1	9.2105263158	5.66e-11
TRINITY_DN80_c6_g1_i1	9.2	0
TRINITY_DN90822_c0_g5_i1	9.1923076923	0
TRINITY_DN5429_c1_g1_i2	9.1914893617	0
TRINITY_DN39218_c0_g3_i1	9.1891891892	0
TRINITY_DN10113_c0_g1_i1	9.1818181818	0
TRINITY_DN868_c0_g2_i1	9.1388888889	0	MCATL	GO:0055085; GO:0015174; GO:0016020; GO:0015822; GO:0005292; GO:0006865; GO:1902616; GO:0016021; GO:0006844; GO:0015227; GO:0005289; GO:0015879; GO:0005739; GO:0089709; GO:1903401; GO:1903400; GO:0005743; GO:1990575	Mitochondrial basic amino acids transporter
TRINITY_DN18965_c0_g1_i9	9.1304347826	0
TRINITY_DN5199_c1_g2_i1	9.125	0
TRINITY_DN57089_c0_g2_i1	9.1052631579	8.747e-11
TRINITY_DN70262_c4_g1_i1	9.09375	0
TRINITY_DN635_c0_g1_i1	9.0810810811	0
TRINITY_DN77899_c0_g4_i1	9.0227272727	0
TRINITY_DN22331_c0_g1_i6	9.0098522167	0	TRBP2	GO:0005515; GO:0005829; GO:0042802	RISC-loading complex subunit TARBP2
TRINITY_DN88451_c0_g1_i1	9.0	0.009734
TRINITY_DN33694_c3_g1_i1	8.975	0
TRINITY_DN195_c0_g1_i1	8.9677419355	0	CUD4	GO:0042302	Endocuticle structural glycoprotein SgAbd-4
TRINITY_DN134997_c0_g1_i1	8.9444444444	9.519e-10
TRINITY_DN130043_c0_g1_i1	8.9166666667	0
TRINITY_DN39811_c0_g2_i1	8.9090909091	8.821e-05	CTRB1	GO:0030574; GO:0005615; GO:0008236; GO:0004252; GO:0008233; GO:0005576; GO:0016787; GO:0006508	Chymotrypsin BI
TRINITY_DN51316_c1_g1_i1	8.9090909091	8.821e-05
TRINITY_DN120340_c1_g1_i1	8.9	0.0004574
TRINITY_DN15850_c6_g1_i1	8.9	0.0004574
TRINITY_DN22366_c0_g1_i5	8.9	0.0004574
TRINITY_DN30809_c1_g1_i1	8.9	0
TRINITY_DN488_c6_g1_i1	8.8974358974	0
TRINITY_DN4303_c0_g1_i1	8.8918918919	0
TRINITY_DN18138_c0_g1_i1	8.8876404494	0
TRINITY_DN613_c11_g1_i1	8.8571428571	1.029e-11
TRINITY_DN101663_c2_g1_i1	8.8333333333	2.184e-05
TRINITY_DN142936_c0_g1_i6	8.8	2.058e-07
TRINITY_DN299655_c0_g1_i1	8.8	0
TRINITY_DN827_c1_g2_i1	8.787109375	0
TRINITY_DN44158_c0_g2_i2	8.7851851852	0
TRINITY_DN10316_c0_g1_i2	8.7803384948	0	YRBE	GO:0016491; GO:0006740; GO:0000166; GO:0005737	Uncharacterized oxidoreductase YrbE
TRINITY_DN6668_c0_g1_i1	8.7788461538	0
TRINITY_DN5094_c5_g1_i1	8.7708333333	0
TRINITY_DN44221_c0_g1_i2	8.7272727273	0.0001444
TRINITY_DN171715_c0_g1_i1	8.7272727273	5.145e-12
TRINITY_DN53196_c0_g1_i1	8.68	0	AKCL2	GO:0016491; GO:0004032; GO:0005829; GO:0050571; GO:0047834	1,5-anhydro-D-fructose reductase
TRINITY_DN4445_c0_g3_i1	8.6666666667	0
TRINITY_DN927_c2_g3_i1	8.6666666667	0
TRINITY_DN36667_c2_g1_i1	8.6621621622	0
TRINITY_DN7007_c4_g1_i2	8.6328125	0	CO6A6	GO:0007155; GO:0005581; GO:0062023; GO:0005576; GO:0030020; GO:0031012	Collagen alpha-6(VI) chain
TRINITY_DN26306_c0_g2_i1	8.6296296296	0
TRINITY_DN3812_c1_g1_i1	8.6279069767	0
TRINITY_DN1365_c0_g1_i3	8.6153846154	0
TRINITY_DN2983_c4_g1_i1	8.6136363636	0
TRINITY_DN4201_c0_g1_i12	8.612244898	0
TRINITY_DN13465_c5_g1_i1	8.6	2.007e-10
TRINITY_DN3551_c0_g1_i9	8.5775862069	0
TRINITY_DN14093_c0_g4_i1	8.5352112676	0
TRINITY_DN8462_c0_g1_i5	8.5263157895	1.312e-09	NPC2	GO:0006629; GO:0033344; GO:0008203; GO:0005783; GO:0015918; GO:0006869; GO:0032934; GO:0005764; GO:0032367; GO:0005576; GO:0008202; GO:0015485	NPC intracellular cholesterol transporter 2
TRINITY_DN34873_c1_g1_i1	8.5111111111	0
TRINITY_DN204483_c0_g1_i2	8.5090909091	0	HR38	GO:0003677; GO:0005102; GO:0046872; GO:0006357; GO:0043565; GO:0030522; GO:0004879; GO:0000977; GO:0035259; GO:0045944; GO:0048082; GO:0046982; GO:0000978; GO:0005515; GO:0000981; GO:0005634; GO:0001046; GO:0071376; GO:0005667; GO:0042335; GO:0005737	Probable nuclear hormone receptor HR38
TRINITY_DN17657_c0_g2_i1	8.5	6.668e-09
TRINITY_DN20122_c0_g1_i1	8.5	0
TRINITY_DN97865_c0_g1_i2	8.5	0
TRINITY_DN10431_c1_g1_i1	8.4666666667	6.98e-07
TRINITY_DN14445_c0_g1_i7	8.4666666667	6.98e-07
TRINITY_DN56640_c0_g1_i2	8.4375	1.739e-07
TRINITY_DN9680_c0_g1_i2	8.4363636364	0
TRINITY_DN63614_c4_g1_i1	8.4285714286	3.583e-06
TRINITY_DN2702_c0_g1_i2	8.4087591241	0
TRINITY_DN1982_c1_g1_i5	8.4054054054	0
TRINITY_DN56864_c0_g1_i1	8.4	0
TRINITY_DN78892_c0_g3_i2	8.3958333333	0
TRINITY_DN107893_c0_g1_i1	8.3854166667	0
TRINITY_DN21079_c2_g1_i2	8.3846153846	1.844e-05
TRINITY_DN47006_c4_g1_i1	8.3846153846	1.844e-05
TRINITY_DN5155_c0_g2_i1	8.375	0
TRINITY_DN23076_c0_g1_i2	8.3617021277	0
TRINITY_DN659_c0_g1_i5	8.3617021277	0
TRINITY_DN11884_c0_g1_i5	8.3333333333	1.137e-06
TRINITY_DN506_c0_g1_i9	8.3273322422	0
TRINITY_DN26_c1_g5_i1	8.3272727273	0
TRINITY_DN9550_c0_g1_i1	8.3033707865	0
TRINITY_DN31855_c0_g1_i1	8.3	0.002009
TRINITY_DN41341_c1_g5_i1	8.3	8.644e-10
TRINITY_DN3250_c0_g1_i4	8.2727272727	0.0004935
TRINITY_DN996_c12_g1_i1	8.2649006623	0
TRINITY_DN4583_c0_g1_i6	8.2648401826	0
TRINITY_DN494_c1_g3_i1	8.2597765363	0	CP4C1	GO:0070330; GO:0005789; GO:0005783; GO:0004497; GO:0016020; GO:0043231; GO:0046872; GO:0020037; GO:0016705; GO:0016491; GO:0005506	Cytochrome P450 4C1
TRINITY_DN29017_c1_g3_i1	8.2580645161	0
TRINITY_DN18739_c1_g1_i1	8.2570093458	0
TRINITY_DN12313_c0_g2_i1	8.2444444444	0
TRINITY_DN72655_c0_g1_i3	8.2323232323	0
TRINITY_DN33441_c0_g1_i1	8.2114285714	0
TRINITY_DN41405_c1_g1_i1	8.2	1.405e-09
TRINITY_DN1986_c0_g1_i2	8.1993670886	0	ITPL	GO:0005576; GO:0007165; GO:0005184; GO:0005179	Ion transport peptide-like
TRINITY_DN1545_c0_g1_i2	8.1860465116	0
TRINITY_DN4073_c8_g1_i1	8.1860465116	0
TRINITY_DN29261_c0_g2_i1	8.1621621622	0	PTPRF	GO:0007155; GO:0016477; GO:0016020; GO:0016021; GO:0035373; GO:0001960; GO:0050839; GO:0004721; GO:0008201; GO:0005158; GO:0099560; GO:0004725; GO:0035335; GO:0016787; GO:1900121; GO:0006470	Receptor-type tyrosine-protein phosphatase F
TRINITY_DN197931_c0_g1_i1	8.1538461538	3.84e-05
TRINITY_DN77744_c0_g3_i1	8.1428571429	9.511e-06
TRINITY_DN1872_c5_g1_i1	8.1423682409	0
TRINITY_DN381_c0_g2_i1	8.1358024691	0	GLCM	GO:0008203; GO:0004348; GO:0005783; GO:0006914; GO:0016020; GO:0006680; GO:0005765; GO:0050295; GO:0032006; GO:0005802; GO:0005764; GO:0007040; GO:0030259; GO:0046527; GO:0006665; GO:0005794	Lysosomal acid glucosylceramidase
TRINITY_DN1012_c4_g1_i1	8.1333333333	2.361e-06
TRINITY_DN33152_c1_g1_i1	8.125	5.874e-07
TRINITY_DN9106_c0_g1_i1	8.1052631579	9.128e-09
TRINITY_DN285235_c0_g1_i1	8.1	2.285e-09
TRINITY_DN71107_c0_g1_i1	8.0896551724	0	P5CS	GO:0031966; GO:0016620; GO:0004349; GO:0016020; GO:0000166; GO:0005739; GO:0016740; GO:0008152; GO:0005524; GO:0006561; GO:0004350; GO:0003824; GO:0016301; GO:0008652; GO:0019240; GO:0016491; GO:0005743; GO:0016310; GO:0005737	Delta-1-pyrroline-5-carboxylate synthase
TRINITY_DN1447_c0_g1_i1	8.0164835165	0
TRINITY_DN30493_c0_g2_i1	8.0	9.549e-07
TRINITY_DN10234_c2_g2_i1	8.0	2.315e-10
TRINITY_DN2687_c0_g1_i2	7.986332574	0	SELPB	GO:0005576; GO:0001887; GO:0003674; GO:0008430	Selenoprotein Pb
TRINITY_DN8918_c2_g1_i1	7.9473684211	1.887e-08
TRINITY_DN1973_c3_g1_i1	7.9430051813	0
TRINITY_DN34491_c1_g1_i2	7.9375	0
TRINITY_DN791_c0_g1_i8	7.9172282703	0	DUS10	GO:0043508; GO:0008330; GO:0016311; GO:0004722; GO:0016787; GO:0106306; GO:0051019; GO:0004721; GO:0033549; GO:0008138; GO:0106307; GO:0005515; GO:0005737; GO:0004725; GO:0035335; GO:0035970; GO:0005634; GO:0017017; GO:0016791; GO:0006470	Dual specificity protein phosphatase 10
TRINITY_DN114658_c0_g3_i4	7.9166666667	0.0003237
TRINITY_DN39291_c2_g1_i1	7.8918918919	0
TRINITY_DN47824_c2_g1_i1	7.8617021277	0
TRINITY_DN22252_c0_g1_i1	7.8611111111	0
TRINITY_DN473_c13_g1_i1	7.8518518519	0
TRINITY_DN188_c0_g1_i16	7.8238095238	0
TRINITY_DN1883_c2_g1_i1	7.8053691275	0
TRINITY_DN1334_c2_g1_i1	7.8	0.00687
TRINITY_DN159565_c0_g2_i1	7.7567567568	0
TRINITY_DN4875_c1_g2_i1	7.75	0
TRINITY_DN33937_c3_g1_i1	7.7352941176	0
TRINITY_DN217131_c0_g1_i1	7.7222222222	1.989e-07
TRINITY_DN16703_c0_g1_i3	7.7142857143	0
TRINITY_DN90241_c0_g2_i1	7.7096774194	0
TRINITY_DN91165_c0_g2_i1	7.6956521739	3.139e-10
TRINITY_DN4553_c0_g1_i1	7.6865671642	0
TRINITY_DN53877_c0_g3_i2	7.6393442623	0	IDGF4	GO:0005576; GO:0008061; GO:0005975	Chitinase-like protein Idgf4
TRINITY_DN1980_c9_g1_i1	7.6197916667	0
TRINITY_DN78133_c4_g1_i1	7.6086956522	5.094e-10
TRINITY_DN150_c0_g1_i2	7.5786568537	0	LYS	GO:0042742; GO:0019835; GO:0016798; GO:0008152; GO:0003824; GO:0003796; GO:0016787	Lysozyme
TRINITY_DN119943_c2_g1_i1	7.5730994152	0
TRINITY_DN125314_c0_g1_i1	7.5714285714	0
TRINITY_DN4765_c0_g1_i3	7.5588235294	0
TRINITY_DN15602_c1_g2_i1	7.5518867925	0
TRINITY_DN78301_c0_g1_i2	7.5454545455	0.003503
TRINITY_DN2086_c0_g1_i9	7.5416666667	2.058e-10
TRINITY_DN2619_c2_g3_i1	7.5416666667	0
TRINITY_DN143_c0_g3_i1	7.525462963	0
TRINITY_DN24730_c0_g1_i9	7.5024311183	0
TRINITY_DN207641_c0_g1_i1	7.5	5.227e-07
TRINITY_DN42391_c2_g6_i1	7.5	2.058e-11
TRINITY_DN34392_c3_g2_i1	7.5	0
TRINITY_DN4459_c0_g2_i8	7.4851485149	0	RTBS	GO:0005575; GO:0016740; GO:0003964; GO:0003824; GO:0016779; GO:0006313; GO:0006278	Probable RNA-directed DNA polymerase from transposon BS
TRINITY_DN184643_c0_g1_i1	7.4823529412	0
TRINITY_DN77744_c0_g2_i1	7.4814814815	0	PYX	GO:0055085; GO:0034220; GO:0016020; GO:0006811; GO:0016021; GO:0098655; GO:0034703; GO:0070588; GO:0009408; GO:0050896; GO:0005216; GO:0006816; GO:0006813; GO:0005262; GO:0006812; GO:0005261; GO:0048060	Transient receptor potential channel pyrexia
TRINITY_DN6640_c0_g3_i1	7.4516129032	0
TRINITY_DN7363_c1_g2_i3	7.4262295082	0
TRINITY_DN133283_c0_g1_i1	7.4230769231	0
TRINITY_DN2106_c0_g1_i3	7.4217687075	0
TRINITY_DN54469_c1_g1_i1	7.4176470588	0
TRINITY_DN134169_c1_g1_i1	7.4	3.41e-05
TRINITY_DN140569_c0_g1_i7	7.4	3.41e-05
TRINITY_DN1047_c12_g1_i1	7.3973941368	0
TRINITY_DN17832_c0_g1_i2	7.3846153846	0.0004388
TRINITY_DN27094_c3_g1_i1	7.375	1.076e-05
TRINITY_DN2952_c9_g2_i1	7.3571428571	5.145e-12
TRINITY_DN1078_c2_g1_i2	7.3333333333	6.843e-10
TRINITY_DN2800_c6_g1_i1	7.3333333333	0
TRINITY_DN29492_c0_g1_i1	7.32	2.213e-10
TRINITY_DN4052_c0_g2_i1	7.3149171271	0
TRINITY_DN30055_c1_g3_i1	7.3085714286	0
TRINITY_DN15507_c0_g1_i5	7.2932330827	0	TRY1	GO:0008236; GO:0007586; GO:0004252; GO:0008233; GO:0005576; GO:0016787; GO:0006508	Trypsin-1
TRINITY_DN516_c0_g1_i7	7.2797619048	0
TRINITY_DN274_c2_g2_i1	7.2734693878	0
TRINITY_DN4502_c0_g1_i10	7.2727272727	0
TRINITY_DN11_c1_g1_i2	7.2623255814	0	PAHX	GO:0048244; GO:0001561; GO:0051213; GO:0046872; GO:0005777; GO:0006631; GO:0016491; GO:0031418	Phytanoyl-CoA dioxygenase, peroxisomal
TRINITY_DN7491_c2_g1_i2	7.26	0
TRINITY_DN185524_c0_g1_i1	7.2571428571	0
TRINITY_DN2385_c7_g1_i1	7.2571428571	0
TRINITY_DN71702_c0_g1_i1	7.2558139535	0
TRINITY_DN2735_c11_g1_i1	7.2419354839	0
TRINITY_DN37501_c0_g1_i2	7.234375	0
TRINITY_DN19665_c0_g6_i2	7.2333333333	0
TRINITY_DN2180_c0_g1_i1	7.194044665	0
TRINITY_DN13358_c0_g1_i2	7.1621621622	0
TRINITY_DN25154_c2_g2_i1	7.1617647059	0
TRINITY_DN2108_c7_g1_i1	7.16	5.711e-10
TRINITY_DN1714_c1_g1_i2	7.1503416856	0	FACR1	GO:0006629; GO:0080019; GO:0035336; GO:0016020; GO:0102965; GO:0043231; GO:0016021; GO:0005778; GO:0005779; GO:0005777; GO:0010025; GO:0016491; GO:0008611	Putative fatty acyl-CoA reductase CG5065
TRINITY_DN4804_c0_g3_i5	7.1481481481	5.66e-11
TRINITY_DN4445_c1_g1_i1	7.1470588235	0
TRINITY_DN50619_c0_g1_i2	7.1428571429	0.0002851
TRINITY_DN47819_c4_g1_i1	7.125	2.825e-05
TRINITY_DN2025_c1_g3_i1	7.1139240506	0
TRINITY_DN4379_c3_g1_i1	7.1111111111	2.819e-06
TRINITY_DN8363_c1_g4_i1	7.1052631579	8.923e-07
TRINITY_DN24565_c0_g3_i1	7.1	2.828e-07
TRINITY_DN7501_c1_g1_i1	7.1	0
TRINITY_DN108430_c0_g1_i4	7.0845070423	0
TRINITY_DN47931_c0_g2_i2	7.0769230769	0.001157
TRINITY_DN49087_c0_g3_i1	7.0769230769	0.001157
TRINITY_DN5513_c6_g1_i1	7.0666666667	5.145e-12
TRINITY_DN393_c0_g2_i1	7.0576923077	0	CUO6	GO:0042302	Cuticle protein 6
TRINITY_DN5931_c1_g1_i1	7.0425531915	0
TRINITY_DN11450_c0_g1_i1	7.0175438596	0
TRINITY_DN13908_c0_g6_i1	7.0	0.001474
TRINITY_DN16973_c0_g2_i1	7.0	0.001474
TRINITY_DN59778_c2_g1_i1	7.0	0.0004622
TRINITY_DN49361_c1_g2_i1	7.0	4.566e-07
TRINITY_DN22212_c0_g2_i1	7.0	0
TRINITY_DN46970_c2_g1_i1	6.9807692308	0
TRINITY_DN1434_c0_g2_i1	6.977443609	0	FAD9	GO:0006629; GO:0016020; GO:0016021; GO:0004768; GO:0046872; GO:0016717; GO:0006631; GO:0016491; GO:0006633	unknown
TRINITY_DN220457_c1_g1_i1	6.9642857143	6.175e-11
TRINITY_DN18069_c0_g3_i1	6.962962963	0
TRINITY_DN21613_c1_g2_i1	6.962962963	0
TRINITY_DN48090_c1_g1_i1	6.9444444444	0
TRINITY_DN1810_c6_g1_i1	6.9398734177	0
TRINITY_DN8231_c0_g5_i1	6.9285714286	0.0005883
TRINITY_DN6801_c1_g3_i1	6.9166666667	7.487e-09
TRINITY_DN2011_c1_g1_i1	6.9139784946	0
TRINITY_DN30055_c1_g2_i2	6.90625	0
TRINITY_DN39114_c0_g1_i1	6.9032258065	5.145e-12
TRINITY_DN73_c1_g2_i1	6.8977272727	0
TRINITY_DN8979_c5_g1_i1	6.8888888889	3.087e-10
TRINITY_DN32739_c2_g1_i1	6.88	3.02e-09
TRINITY_DN8076_c0_g2_i1	6.862745098	0
TRINITY_DN50508_c3_g1_i1	6.8518518519	0
TRINITY_DN3022_c2_g1_i4	6.8510638298	0
TRINITY_DN10017_c0_g3_i1	6.8486486486	0
TRINITY_DN36951_c2_g1_i1	6.8461538462	0.002391
TRINITY_DN18284_c1_g1_i2	6.8461538462	0
TRINITY_DN18095_c1_g1_i1	6.8333333333	9.351e-06
TRINITY_DN78499_c1_g1_i1	6.8333333333	1.205e-08
TRINITY_DN43636_c0_g2_i1	6.8148148148	4.94e-10
TRINITY_DN15358_c4_g1_i1	6.8	4.862e-09
TRINITY_DN7208_c1_g1_i1	6.8	2.058e-11
TRINITY_DN8076_c1_g3_i1	6.7894736842	3.754e-06
TRINITY_DN6468_c3_g1_i1	6.7577914583	0
TRINITY_DN11353_c0_g4_i1	6.7373737374	0
TRINITY_DN23123_c0_g1_i2	6.7247813411	0
TRINITY_DN18117_c5_g1_i1	6.7222222222	0
TRINITY_DN22907_c0_g1_i4	6.6875	0.0001519
TRINITY_DN8732_c4_g1_i3	6.6830601093	0
TRINITY_DN12019_c0_g1_i1	6.6727480046	0
TRINITY_DN55_c15_g1_i1	6.6679245283	0
TRINITY_DN107768_c0_g1_i1	6.6666666667	1.916e-05
TRINITY_DN36708_c1_g1_i1	6.6666666667	1.916e-05
TRINITY_DN4257_c9_g1_i1	6.6666666667	1.916e-05
TRINITY_DN22367_c0_g3_i3	6.6206896552	2.058e-10
TRINITY_DN18_c8_g1_i2	6.6	3.083e-06
TRINITY_DN12882_c0_g1_i1	6.575	0	MSTAA	GO:0010629; GO:0034968; GO:0000785; GO:0042826; GO:0016740; GO:0008168; GO:0032259; GO:0008757	SET domain-containing protein SmydA-8, isoform A
TRINITY_DN4386_c6_g1_i1	6.55	3.912e-06
TRINITY_DN86147_c2_g1_i1	6.5423728814	0
TRINITY_DN20986_c2_g1_i1	6.5416666667	6.355e-08
TRINITY_DN5229_c2_g1_i2	6.524838013	0
TRINITY_DN24662_c0_g1_i3	6.518707483	0
TRINITY_DN5662_c0_g1_i7	6.5132343447	0	ASM	GO:0006685; GO:0034340; GO:0042060; GO:0005615; GO:0010212; GO:0046718; GO:0045807; GO:0061750; GO:0046513; GO:0005764; GO:0034612; GO:0071277; GO:0001778; GO:0070555; GO:0036019; GO:0043065; GO:0008081; GO:0009615; GO:0008270	Sphingomyelin phosphodiesterase
TRINITY_DN1768_c2_g1_i1	6.5	4.962e-06
TRINITY_DN80363_c0_g1_i5	6.5	1.032e-08
TRINITY_DN40347_c0_g2_i1	6.4814814815	4.158e-09
TRINITY_DN52734_c5_g1_i1	6.4814814815	4.158e-09
TRINITY_DN80433_c0_g2_i1	6.4705882353	0.0001244
TRINITY_DN8936_c4_g1_i1	6.4665178571	0
TRINITY_DN6658_c4_g1_i1	6.4642857143	1.677e-09
TRINITY_DN18952_c3_g1_i1	6.4583333333	1.021e-07
TRINITY_DN38489_c1_g1_i2	6.4583333333	0
TRINITY_DN2682_c2_g1_i1	6.4393939394	0
TRINITY_DN16139_c0_g1_i2	6.3513513514	0
TRINITY_DN15733_c0_g1_i1	6.3469387755	0
TRINITY_DN9794_c0_g1_i1	6.3243243243	0
TRINITY_DN868_c0_g3_i2	6.2654867257	0	MCATL	GO:0055085; GO:0015174; GO:0016020; GO:0015822; GO:0005292; GO:0006865; GO:0016021; GO:0015879; GO:0006844; GO:0015227; GO:0005289; GO:0005739; GO:0089709; GO:1903401; GO:1903400; GO:0005743; GO:1990575	Mitochondrial basic amino acids transporter
TRINITY_DN3000_c0_g1_i9	6.2615511551	0	HEXA	GO:0007626; GO:0016020; GO:0007628; GO:0102148; GO:0019915; GO:0001501; GO:0007605; GO:0016798; GO:0005764; GO:0004553; GO:0004563; GO:0008152; GO:0030203; GO:0007040; GO:0050885; GO:0005975; GO:0006689; GO:0019953; GO:0016787	Beta-hexosaminidase subunit alpha
TRINITY_DN30153_c0_g1_i2	6.2592592593	0
TRINITY_DN10470_c1_g1_i3	6.24375	0
TRINITY_DN37114_c0_g1_i3	6.2307692308	5.38e-08
TRINITY_DN5160_c0_g1_i1	6.2105263158	5.145e-05
TRINITY_DN1532_c0_g1_i3	6.2072072072	0	DPOM	GO:0003677; GO:0071897; GO:0000166; GO:0003676; GO:0005739; GO:0016740; GO:0003887; GO:0016779; GO:0006260	DNA polymerase
TRINITY_DN10926_c0_g1_i2	6.2068965517	3.514e-09
TRINITY_DN496_c1_g1_i9	6.2038216561	0
TRINITY_DN74_c4_g2_i1	6.1897347174	0	CTR2	GO:0055085; GO:1903352; GO:0000064; GO:0016020; GO:0022857; GO:0006865; GO:0016021; GO:0002537; GO:0015181; GO:0015809; GO:0005886; GO:0043030; GO:0006809; GO:0015189; GO:0015171; GO:0030054; GO:0015807; GO:0097638	Cationic amino acid transporter 2
TRINITY_DN9614_c0_g1_i12	6.186440678	0
TRINITY_DN4860_c0_g1_i7	6.1746031746	0	ALPL	GO:0016787; GO:0005634; GO:0004518; GO:0090305; GO:0046872	Protein ALP1-like
TRINITY_DN37865_c1_g1_i1	6.1607142857	0
TRINITY_DN316242_c0_g1_i1	6.1588785047	0
TRINITY_DN2896_c4_g1_i1	6.1503759398	0
TRINITY_DN36093_c0_g2_i1	6.15	2.608e-05
TRINITY_DN8143_c0_g1_i5	6.1428571429	1.044e-05
TRINITY_DN28436_c0_g1_i1	6.125	0.001302
TRINITY_DN337_c4_g1_i1	6.1035422343	0
TRINITY_DN10017_c1_g3_i1	6.0909090909	5.298e-06
TRINITY_DN18_c1_g1_i1	6.0903614458	0
TRINITY_DN85096_c1_g1_i6	6.0833333333	0
TRINITY_DN99190_c0_g2_i1	6.0666666667	3.617e-09
TRINITY_DN316979_c1_g1_i1	6.0596590909	0
TRINITY_DN307_c9_g1_i1	6.0451612903	0
TRINITY_DN43340_c0_g1_i10	6.0	0.002093
TRINITY_DN5335_c1_g2_i1	6.0	0.0001325
TRINITY_DN3041_c4_g1_i1	6.0	8.484e-06
TRINITY_DN4914_c1_g1_i1	6.0	2.331e-09
TRINITY_DN13886_c0_g1_i1	6.0	5.145e-12
TRINITY_DN155077_c1_g1_i3	5.9838709677	0	KLKB1	GO:0031639; GO:0097421; GO:0008236; GO:0005615; GO:0051919; GO:0007596; GO:0042730; GO:0008233; GO:0007599; GO:0006954; GO:0004252; GO:0005576; GO:0016787; GO:0006508; GO:0003674	Plasma kallikrein
TRINITY_DN28008_c1_g2_i1	5.9756097561	0
TRINITY_DN19722_c0_g2_i1	5.9743589744	0
TRINITY_DN582_c3_g4_i2	5.9647058824	0
TRINITY_DN16771_c0_g1_i2	5.9481481481	0
TRINITY_DN103468_c0_g1_i1	5.9333333333	0.006679
TRINITY_DN794_c0_g3_i4	5.930952381	0
TRINITY_DN22711_c1_g1_i3	5.9277108434	0	S38A9	GO:0005770; GO:0016020; GO:0071230; GO:0006865; GO:0016021; GO:0015181; GO:0005765; GO:0032008; GO:0071986; GO:0046872; GO:0005764; GO:0003333; GO:1903826; GO:0005768; GO:0015171; GO:0031902	Sodium-coupled neutral amino acid transporter 9
TRINITY_DN44648_c0_g1_i2	5.9038461538	0	PE1	GO:0005576; GO:0008061	Peritrophin-1
TRINITY_DN36038_c0_g3_i1	5.8958333333	0
TRINITY_DN5866_c2_g1_i1	5.8947368421	0.0002123
TRINITY_DN11236_c0_g1_i1	5.8830409357	0
TRINITY_DN126781_c2_g1_i1	5.8815789474	0
TRINITY_DN118291_c0_g1_i1	5.880733945	0
TRINITY_DN46874_c0_g1_i2	5.8728813559	0
TRINITY_DN22924_c0_g1_i1	5.8723404255	0
TRINITY_DN20439_c0_g1_i4	5.8620689655	3.65e-08
TRINITY_DN6412_c1_g1_i17	5.8559322034	0
TRINITY_DN3318_c0_g1_i11	5.8552631579	0
TRINITY_DN489_c1_g2_i1	5.8414634146	0
TRINITY_DN11196_c2_g1_i1	5.8378378378	4.116e-11
TRINITY_DN62952_c0_g1_i2	5.8333333333	1.029e-10
TRINITY_DN64344_c1_g1_i2	5.825	5.145e-12
TRINITY_DN8757_c1_g1_i1	5.8235294118	0.001692
TRINITY_DN9576_c0_g1_i1	5.8235294118	0.001692
TRINITY_DN218_c10_g1_i1	5.8181818182	2.17e-05
TRINITY_DN213420_c0_g1_i1	5.8148148148	2.849e-07
TRINITY_DN29385_c0_g2_i2	5.8125	3.802e-09
TRINITY_DN80021_c1_g1_i2	5.8125	0
TRINITY_DN18316_c1_g2_i1	5.8065843621	0
TRINITY_DN7202_c0_g2_i1	5.8035714286	0
TRINITY_DN7671_c1_g1_i1	5.8010204082	0
TRINITY_DN18666_c0_g1_i6	5.8	0
TRINITY_DN5933_c0_g1_i7	5.7834101382	0	AKCL2	GO:0004032; GO:0005829; GO:0050571; GO:0047834; GO:0016491; GO:0005737	1,5-anhydro-D-fructose reductase
TRINITY_DN4548_c0_g1_i4	5.7833333333	0	CSAD	GO:0016831; GO:0016830; GO:0005829; GO:0004068; GO:0004782; GO:0030170; GO:0019449; GO:0003824; GO:0016829; GO:0042412; GO:0019752; GO:0019452; GO:0005737	Cysteine sulfinic acid decarboxylase
TRINITY_DN46121_c3_g1_i1	5.75	0.005391
TRINITY_DN7288_c0_g1_i4	5.7469135802	0	THAP9	GO:0003677; GO:0004803; GO:0046872; GO:0043565; GO:0016740; GO:0006310; GO:0006313; GO:0015074	DNA transposase THAP9
TRINITY_DN13465_c0_g1_i1	5.7363636364	0
TRINITY_DN240968_c0_g1_i1	5.71875	7.631e-09
TRINITY_DN15291_c0_g1_i8	5.710102489	0
TRINITY_DN27620_c0_g1_i1	5.7090909091	0
TRINITY_DN38179_c0_g3_i1	5.7083333333	0
TRINITY_DN8559_c5_g1_i1	5.7058823529	0.002711
TRINITY_DN20516_c3_g1_i1	5.6875	0.006826
TRINITY_DN320613_c0_g1_i1	5.6734693878	0
TRINITY_DN14460_c1_g1_i1	5.6666666667	0.001364
TRINITY_DN309137_c0_g1_i1	5.6666666667	0.001364
TRINITY_DN187581_c0_g1_i1	5.6551724138	0	CCCP	GO:0048511; GO:0010841; GO:0007623; GO:0005575; GO:0003674	Circadian clock-controlled protein
TRINITY_DN27740_c4_g1_i1	5.6440677966	0
TRINITY_DN4447_c1_g1_i1	5.6363636364	0
TRINITY_DN6702_c0_g1_i2	5.6111111111	0
TRINITY_DN186685_c0_g1_i1	5.6071428571	4.623e-07
TRINITY_DN1428_c8_g1_i1	5.6064139942	0
TRINITY_DN46318_c0_g8_i1	5.6	0.0003463
TRINITY_DN92049_c0_g1_i1	5.5925925926	1.15e-06
TRINITY_DN2498_c0_g1_i4	5.5894039735	0
TRINITY_DN170970_c0_g3_i16	5.5882352941	0
TRINITY_DN953_c1_g1_i2	5.5835962145	0
TRINITY_DN4671_c0_g2_i1	5.5815602837	0	CATD	GO:0012501; GO:0008219; GO:0005764; GO:0004190; GO:0008233; GO:0016787; GO:0006508	Cathepsin D
TRINITY_DN26562_c1_g1_i1	5.5681818182	0
TRINITY_DN2941_c0_g1_i1	5.5675675676	4.116e-10
TRINITY_DN138521_c0_g1_i1	5.56	7.142e-06
TRINITY_DN195137_c2_g1_i1	5.56	7.142e-06
TRINITY_DN421_c0_g1_i11	5.5465587045	0
TRINITY_DN2872_c1_g1_i2	5.5402298851	0
TRINITY_DN6023_c0_g4_i1	5.5263157895	0.001097
TRINITY_DN18298_c0_g2_i1	5.512195122	2.573e-11
TRINITY_DN1002_c0_g1_i2	5.4666666667	0
TRINITY_DN17230_c2_g1_i1	5.4545454545	5.145e-12
TRINITY_DN22598_c0_g1_i2	5.4375	6.11e-08
TRINITY_DN226367_c0_g1_i1	5.4375	6.11e-08
TRINITY_DN5480_c3_g1_i1	5.4285714286	0.0003512
TRINITY_DN3576_c1_g1_i5	5.4254713625	0
TRINITY_DN93160_c2_g2_i1	5.425	1.338e-10
TRINITY_DN21054_c0_g1_i1	5.4242424242	0
TRINITY_DN24154_c0_g1_i1	5.3798882682	0
TRINITY_DN44980_c0_g1_i1	5.3563218391	0
TRINITY_DN4361_c0_g1_i1	5.3532608696	0
TRINITY_DN4130_c3_g1_i1	5.3357142857	0	ANR42	GO:1900017; GO:0051092; GO:0051059; GO:0051091; GO:0005515; GO:0005634	Ankyrin repeat domain-containing protein 42
TRINITY_DN280453_c0_g1_i1	5.3333333333	0.005552
TRINITY_DN69261_c0_g2_i2	5.3333333333	0.0005587
TRINITY_DN8513_c0_g1_i1	5.3255813953	3.602e-11
TRINITY_DN94466_c0_g1_i1	5.313559322	0	NAGAB	GO:0009311; GO:0016139; GO:0046477; GO:0042803; GO:0004557; GO:0016798; GO:0005764; GO:0004553; GO:0008152; GO:0019377; GO:0016052; GO:0003824; GO:0008456; GO:0005975; GO:0016787; GO:0005737	Alpha-N-acetylgalactosaminidase
TRINITY_DN2501_c1_g4_i1	5.2916666667	0
TRINITY_DN13300_c7_g1_i1	5.2845528455	0
TRINITY_DN106266_c1_g1_i1	5.2777777778	0.007007
TRINITY_DN124067_c4_g1_i1	5.2682926829	2.727e-10
TRINITY_DN9259_c0_g1_i1	5.2666666667	9.457e-07
TRINITY_DN104_c0_g2_i1	5.2577079697	0	CL14D	GO:0008236; GO:0004252; GO:0008233; GO:0005576; GO:0016787; GO:0006508	unknown
TRINITY_DN21077_c0_g1_i1	5.2464788732	0
TRINITY_DN11605_c1_g1_i2	5.2413793103	2.351e-06
TRINITY_DN13750_c1_g1_i4	5.2352941176	6.223e-08
TRINITY_DN16440_c0_g1_i4	5.2352941176	6.223e-08
TRINITY_DN203593_c0_g3_i2	5.2307692308	0
TRINITY_DN15106_c1_g1_i6	5.23	0
TRINITY_DN29121_c0_g1_i2	5.2244897959	0
TRINITY_DN5584_c0_g2_i1	5.2229965157	0
TRINITY_DN68217_c1_g4_i1	5.2162162162	8.114e-09
TRINITY_DN34287_c0_g1_i1	5.2083333333	0.0001134
TRINITY_DN26739_c0_g2_i1	5.2058823529	7.822e-08
TRINITY_DN26596_c1_g3_i1	5.2	0.002226
TRINITY_DN133702_c0_g2_i1	5.2	5.718e-05
TRINITY_DN255923_c0_g1_i1	5.1929824561	0	CYB	GO:0016020; GO:0045275; GO:0016021; GO:0046872; GO:0005739; GO:0008121; GO:1902600; GO:0022904; GO:0009055; GO:0016491; GO:0005743; GO:0070469	Cytochrome b
TRINITY_DN4850_c0_g1_i2	5.191943128	0
TRINITY_DN152651_c1_g1_i1	5.1842105263	5.171e-09
TRINITY_DN29607_c0_g1_i2	5.1764705882	0
TRINITY_DN343_c8_g1_i1	5.1758530184	0	KHK	GO:0070873; GO:0000166; GO:0009749; GO:0005575; GO:0016740; GO:0005524; GO:0032868; GO:0009750; GO:0005737; GO:0016301; GO:0016052; GO:0006000; GO:0005634; GO:0016310; GO:0004454; GO:0010043; GO:0009744	Ketohexokinase
TRINITY_DN202146_c0_g1_i1	5.1694915254	0
TRINITY_DN59081_c0_g1_i1	5.1666666667	2.525e-08
TRINITY_DN7257_c1_g2_i1	5.1481481481	0
TRINITY_DN2847_c1_g1_i2	5.1366906475	0
TRINITY_DN33686_c0_g1_i1	5.1274763135	0
TRINITY_DN3038_c1_g2_i1	5.1176470588	1.551e-07
TRINITY_DN55455_c0_g1_i1	5.1171875	0
TRINITY_DN26890_c0_g2_i1	5.1046511628	0
TRINITY_DN2766_c0_g2_i1	5.1041666667	0
TRINITY_DN216291_c0_g1_i1	5.0853658537	0
TRINITY_DN3739_c0_g1_i2	5.075	3.303e-09
TRINITY_DN1441_c1_g2_i1	5.0746268657	0
TRINITY_DN91903_c3_g1_i1	5.0652741514	0
TRINITY_DN29607_c0_g3_i1	5.0571428571	1.238e-07
TRINITY_DN9024_c0_g1_i4	5.0537634409	0
TRINITY_DN972_c13_g1_i1	5.0491803279	0
TRINITY_DN5501_c6_g1_i1	5.0416666667	0.0002842
TRINITY_DN50969_c0_g1_i1	5.04	5.145e-12	AMPN	GO:0016020; GO:0004177; GO:0046872; GO:0005886; GO:0008233; GO:0008237; GO:0031225; GO:0016787; GO:0006508; GO:0008270	Aminopeptidase N
TRINITY_DN4799_c5_g1_i1	5.0384615385	7.215e-05
TRINITY_DN49507_c0_g1_i3	5.0281690141	0
TRINITY_DN670_c0_g1_i10	5.0119047619	0	PGBD4		PiggyBac transposable element-derived protein 4
TRINITY_DN14625_c0_g1_i6	5.0058479532	0

## Sheet: SI_Table2b
Transcript_id	Fold change	Bonferroni p-value	Uniprot hit	GO	UniProt name
TRINITY_DN13225_c0_g1_i1	-inf	7.602e-06	YL54B	GO:0008150; GO:0005575; GO:0003674	Putative uncharacterized protein YLR154W-B
TRINITY_DN127702_c0_g1_i1	-inf	1.01e-09
TRINITY_DN767_c4_g1_i1	-inf	4.286e-17
TRINITY_DN13475_c0_g4_i1	-inf	2.068e-18
TRINITY_DN1745_c7_g1_i1	-inf	7.532e-19
TRINITY_DN108716_c0_g2_i2	-inf	2.744e-19	GR63A	GO:0050909; GO:0050912; GO:0016020; GO:0008340; GO:0007608; GO:0016021; GO:0030424; GO:0005886; GO:0043025; GO:0004984; GO:0007610; GO:0050896; GO:0007165; GO:0010037; GO:0030425; GO:0003031; GO:0008527	Gustatory and odorant receptor 63a
TRINITY_DN83299_c0_g1_i1	-inf	3.505e-33
TRINITY_DN11120_c2_g1_i2	-inf	1.099e-70
TRINITY_DN145356_c0_g1_i1	-inf	5.421e-72
TRINITY_DN26_c1_g2_i2	-inf	2.541e-150	STRN3	GO:0016020; GO:0045892; GO:0005516; GO:0044877; GO:0005794; GO:0005886; GO:0090443; GO:0031267; GO:0051721; GO:0000122; GO:0045944; GO:0005654; GO:0070016; GO:0030425; GO:0005737	Striatin-3
TRINITY_DN5909_c0_g4_i1	-inf	1.383e-163	CALUB	GO:0005789; GO:0016529; GO:0005783; GO:0016020; GO:0042470; GO:0033018; GO:0046872; GO:0005509; GO:0005576; GO:0005794	Calumenin-B
TRINITY_DN983_c1_g2_i1	-816.2453825858	0	CHI10	GO:0005575; GO:0006032; GO:0016798; GO:0008152; GO:0000272; GO:0004568; GO:0004553; GO:0008061; GO:0005975; GO:0005576; GO:0016787	Probable chitinase 10
TRINITY_DN77827_c0_g1_i6	-770.0	4.979e-81	SO74D	GO:0055085; GO:0035076; GO:0043229; GO:0016020; GO:0002164; GO:0022857; GO:0006811; GO:0016021; GO:0005886; GO:0015347; GO:0005887; GO:0071702; GO:0022804; GO:0043252	Solute carrier organic anion transporter family member 74D
TRINITY_DN4799_c0_g4_i1	-267.0	1.754e-112	S46A3	GO:0055085; GO:0016020; GO:0022857; GO:0016021; GO:0034486; GO:1905103	Solute carrier family 46 member 3
TRINITY_DN983_c1_g1_i2	-252.1139240506	0	CHI10	GO:0005575; GO:0006032; GO:0016798; GO:0008152; GO:0000272; GO:0004568; GO:0004553; GO:0008061; GO:0005975; GO:0005576; GO:0016787	Probable chitinase 10
TRINITY_DN25848_c1_g3_i1	-197.0	1.598e-18
TRINITY_DN62671_c0_g1_i1	-177.0	2.5e-16
TRINITY_DN108716_c0_g1_i4	-163.25	2.548e-67	GR24	GO:0050909; GO:0050912; GO:0016020; GO:0007608; GO:0016021; GO:0050911; GO:0030424; GO:0005886; GO:0043025; GO:0004984; GO:0007610; GO:0050896; GO:0007165; GO:0010037; GO:0030425; GO:0008527	Gustatory and odorant receptor 24
TRINITY_DN13951_c1_g1_i1	-148.5	3.817e-29
TRINITY_DN295620_c0_g1_i1	-118.7	1.692e-123
TRINITY_DN62740_c0_g2_i1	-99.5	1.28e-102	MAS	GO:0005615; GO:0030424; GO:0061564; GO:0005886; GO:0010976; GO:0043025; GO:0007422; GO:0004252; GO:0005737; GO:0016203; GO:0005576; GO:0006508; GO:0007417; GO:0106030; GO:0042995	Protein masquerade
TRINITY_DN79358_c2_g1_i1	-91.0	7.525e-07
TRINITY_DN18768_c0_g1_i1	-89.0	1.254e-06
TRINITY_DN782_c2_g2_i1	-85.5	2.345e-105
TRINITY_DN6864_c3_g1_i1	-81.5	1.809e-14
TRINITY_DN11537_c0_g1_i2	-77.6666666667	7.967e-22	FTN	GO:0097493; GO:0045214; GO:0030241; GO:0014703; GO:0005863; GO:0071688; GO:0031672; GO:0007527; GO:0008307	Flightin
TRINITY_DN6732_c0_g1_i1	-76.0	3.491e-05
TRINITY_DN7999_c0_g2_i1	-72.0	4.552e-35
TRINITY_DN21843_c1_g4_i1	-71.7272727273	6.75e-80
TRINITY_DN202084_c0_g1_i1	-64.0	0.0007615
TRINITY_DN7097_c0_g4_i2	-63.5619047619	0	MFD6A	GO:0016021; GO:0005886; GO:0016020; GO:0042590	Major facilitator superfamily domain-containing protein 6-A
TRINITY_DN34819_c0_g1_i2	-49.0	2.631e-07
TRINITY_DN12252_c1_g1_i2	-48.5263157895	7.319e-92
TRINITY_DN11495_c0_g2_i1	-46.0	2.097e-11
TRINITY_DN30492_c0_g1_i1	-44.3333333333	7.441e-11
TRINITY_DN1345_c0_g1_i1	-43.4	1.902e-19
TRINITY_DN10440_c1_g1_i2	-41.8181818182	4.237e-44
TRINITY_DN782_c2_g1_i2	-41.4537444934	0
TRINITY_DN174410_c0_g1_i1	-41.2	3.04e-18
TRINITY_DN33497_c0_g5_i1	-40.8571428571	2.277e-26
TRINITY_DN6646_c0_g1_i2	-38.5	4.862e-106
TRINITY_DN83758_c4_g1_i1	-36.3333333333	3.283e-08
TRINITY_DN8763_c0_g1_i7	-34.4	1.607e-14
TRINITY_DN1125_c1_g3_i1	-33.5	0.0007288
TRINITY_DN10253_c7_g1_i1	-32.6737756714	0	TRYP	GO:0008236; GO:0007586; GO:0004252; GO:0008233; GO:0005576; GO:0016787; GO:0006508	Trypsin
TRINITY_DN1071_c1_g1_i6	-32.5259406298	0	NDK5	GO:0006241; GO:0006228; GO:0005575; GO:0004550; GO:0009116; GO:0006165; GO:0007283; GO:0005515; GO:0005929; GO:1902176; GO:0048515; GO:0005576; GO:0030154; GO:0007286; GO:0006183; GO:0042995	Nucleoside diphosphate kinase homolog 5
TRINITY_DN125741_c2_g1_i2	-31.7142857143	2.21e-19
TRINITY_DN15469_c0_g2_i1	-31.3571428571	6.656e-41
TRINITY_DN86198_c0_g1_i1	-30.5	2.454e-09
TRINITY_DN23656_c0_g1_i3	-30.5	2.019e-15
TRINITY_DN1439_c0_g1_i1	-30.0833333333	3.617e-104
TRINITY_DN31245_c1_g3_i1	-30.0	0.00441
TRINITY_DN88054_c0_g1_i2	-29.6923076923	1.926e-35	SLOB	GO:0006468; GO:0045202; GO:0042391; GO:0007274; GO:0042594; GO:0005886; GO:0050804; GO:0043271; GO:0032780; GO:0004672; GO:0005515; GO:0005737	Slowpoke-binding protein
TRINITY_DN24118_c0_g2_i2	-29.0	1.465e-11
TRINITY_DN11971_c0_g1_i2	-28.5	0.009556
TRINITY_DN95350_c0_g1_i1	-27.8333333333	1.138e-13
TRINITY_DN66140_c0_g4_i4	-27.3333333333	3.174e-05
TRINITY_DN9236_c0_g4_i1	-27.1538461538	7.452e-32
TRINITY_DN54068_c0_g1_i2	-27.1486486486	4.221e-193	KCP	GO:0005515; GO:0005576; GO:0002244; GO:0030513; GO:0005615	Kielin/chordin-like protein
TRINITY_DN55874_c2_g1_i2	-26.6666666667	5.288e-05	SC6A4	GO:0055085; GO:0016020; GO:0045202; GO:0051610; GO:0016021; GO:0012505; GO:0005335; GO:0005925; GO:0046872; GO:0005886; GO:0051015; GO:0010008; GO:0015293; GO:0005887; GO:0090067; GO:0005768; GO:0030054; GO:0006836; GO:0098793; GO:0042802	Sodium-dependent serotonin transporter
TRINITY_DN11672_c1_g2_i1	-25.5	3.914e-07
TRINITY_DN15776_c4_g1_i2	-24.3	8.909e-21
TRINITY_DN39131_c0_g1_i2	-24.0	1.796e-06
TRINITY_DN13012_c0_g2_i1	-23.7183098592	7.432e-159	WAT	GO:0006629; GO:0080019; GO:0035336; GO:0016020; GO:0102965; GO:0016324; GO:0016021; GO:0043231; GO:0035002; GO:0005886; GO:0035149; GO:0005777; GO:0050062; GO:0016491; GO:0045177; GO:0005737	Fatty acyl-CoA reductase wat
TRINITY_DN7659_c1_g1_i2	-23.3	1.093e-19
TRINITY_DN303470_c0_g1_i1	-23.0	0.0008801
TRINITY_DN34853_c0_g3_i1	-22.4678899083	2.184e-230	BEST3	GO:0016020; GO:0015698; GO:0006811; GO:0016021; GO:0005886; GO:0034707; GO:0043271; GO:0005254; GO:0006821	Bestrophin-3
TRINITY_DN144012_c1_g1_i1	-21.8571428571	7.658e-12
TRINITY_DN8867_c4_g1_i1	-21.75	1.769e-05
TRINITY_DN11579_c1_g1_i1	-21.3333333333	0.003168
TRINITY_DN9439_c1_g2_i2	-21.25	2.942e-05
TRINITY_DN8707_c4_g1_i1	-20.8	5.754e-17
TRINITY_DN21176_c0_g2_i1	-20.4	7.738e-07
TRINITY_DN187240_c0_g1_i2	-20.0	0.008841
TRINITY_DN35707_c0_g1_i1	-20.0	0.008841
TRINITY_DN257634_c0_g1_i1	-20.0	0.000105
TRINITY_DN64635_c3_g1_i1	-20.0	1.6e-08
TRINITY_DN61661_c1_g1_i1	-19.9230769231	1.213e-21
TRINITY_DN312_c7_g1_i3	-19.9090909091	7.121e-18
TRINITY_DN1383_c13_g1_i1	-19.5	0.0001747
TRINITY_DN9261_c3_g2_i1	-18.8333333333	9.361e-08
TRINITY_DN74870_c6_g1_i1	-18.75	0.0003752
TRINITY_DN610_c4_g1_i1	-18.6826538769	0	EAA3	GO:0016020; GO:0045202; GO:0002027; GO:0006865; GO:0016021; GO:0030534; GO:0005253; GO:0046872; GO:0005886; GO:0015293; GO:0005515; GO:0033229; GO:0015501; GO:0005768; GO:0005314; GO:0030054; GO:0019221; GO:0043005; GO:0022008; GO:0005313	Excitatory amino acid transporter 3
TRINITY_DN46509_c0_g2_i1	-18.25	0.0006245
TRINITY_DN8098_c3_g1_i1	-17.8	1.056e-13
TRINITY_DN168459_c0_g1_i1	-17.7692307692	3.905e-61
TRINITY_DN182_c2_g2_i1	-17.75	0.00104
TRINITY_DN5619_c1_g1_i3	-17.649867374	0	HTH	GO:0003677; GO:0001742; GO:0001752; GO:0005829; GO:0007525; GO:0007480; GO:0007432; GO:0010092; GO:0008134; GO:0007476; GO:0034504; GO:0007420; GO:0005737; GO:0005515; GO:0005634; GO:0090575	Homeobox protein homothorax
TRINITY_DN6772_c0_g3_i1	-17.625	3.044e-10
TRINITY_DN1260_c7_g1_i1	-17.5714285714	1.458e-08
TRINITY_DN17713_c3_g1_i1	-17.5454545455	4.76e-15
TRINITY_DN10875_c0_g1_i3	-17.5	0.001342
TRINITY_DN38472_c1_g1_i1	-17.2727272727	1.008e-14
TRINITY_DN56580_c0_g2_i1	-17.125	8.313e-10
TRINITY_DN37256_c2_g1_i1	-17.0	5.744e-05
TRINITY_DN99745_c0_g2_i1	-16.8571428571	5.132e-08
TRINITY_DN7596_c0_g1_i1	-16.75	6.983e-28
TRINITY_DN665_c10_g1_i1	-16.6666666667	2.492e-06
TRINITY_DN31468_c0_g1_i2	-16.6	9.537e-05
TRINITY_DN30913_c0_g4_i1	-16.5	0.003722
TRINITY_DN1047_c1_g2_i1	-16.4545454545	9.56e-14
TRINITY_DN2767_c0_g2_i1	-16.4090909091	3.962e-30
TRINITY_DN24343_c0_g1_i1	-16.0	0.006201
TRINITY_DN39607_c3_g1_i1	-16.0	0.006201
TRINITY_DN92749_c1_g1_i1	-16.0	0.0002041
TRINITY_DN9907_c2_g1_i1	-15.875	1.024e-08
TRINITY_DN142305_c1_g1_i1	-15.7142857143	3.843e-07
TRINITY_DN25298_c0_g1_i2	-15.6	0.0003389
TRINITY_DN30580_c0_g2_i1	-15.6	0.0003389
TRINITY_DN24120_c1_g1_i1	-15.375	2.794e-08
TRINITY_DN18340_c0_g1_i3	-15.2857142857	8.175e-07
TRINITY_DN18968_c5_g1_i1	-15.2	0.0005629
TRINITY_DN39437_c0_g1_i1	-15.2	0.0005629
TRINITY_DN1396_c1_g1_i1	-15.1040268456	0	CA3A1	GO:0016020; GO:0005229; GO:0006811; GO:0046872; GO:0005886; GO:0005887; GO:0008233; GO:0008237; GO:0006821; GO:0016787; GO:0006508	Calcium-activated chloride channel regulator 3A-1
TRINITY_DN24425_c0_g1_i1	-15.0992647059	0	S2611	GO:0055085; GO:0016020; GO:0008271; GO:0005783; GO:0008509; GO:0016021; GO:0015116; GO:0005765; GO:0005886; GO:0015301; GO:0005887; GO:0008272; GO:0098656; GO:1902358; GO:0005794	Sodium-independent sulfate anion transporter
TRINITY_DN191986_c0_g1_i2	-15.0	5.931e-08
TRINITY_DN41397_c1_g3_i1	-15.0	5.202e-12
TRINITY_DN15812_c3_g1_i2	-14.9375	1.243e-18
TRINITY_DN3335_c0_g2_i1	-14.875	1.594e-18
TRINITY_DN19325_c0_g1_i4	-14.8333333333	4.006e-05
TRINITY_DN280698_c0_g1_i1	-14.8	0.0009349
TRINITY_DN4236_c1_g2_i1	-14.5	6.637e-05
TRINITY_DN13465_c6_g1_i1	-14.5	1.618e-07
TRINITY_DN17976_c0_g1_i1	-14.4	0.001553
TRINITY_DN6965_c0_g1_i1	-14.3181818182	3.568e-25
TRINITY_DN2093_c0_g1_i3	-14.2222222222	3.168e-31
TRINITY_DN9203_c0_g1_i1	-14.2	0.002001
TRINITY_DN98128_c0_g1_i4	-14.1666666667	2.82e-12
TRINITY_DN701_c3_g2_i1	-14.1539644191	0
TRINITY_DN13260_c0_g1_i1	-13.875	8.475e-17
TRINITY_DN2209_c4_g1_i1	-13.8333333333	0.0001822
TRINITY_DN23611_c0_g2_i2	-13.8333333333	0.0001822
TRINITY_DN7281_c5_g1_i1	-13.8	0.003324
TRINITY_DN6097_c4_g1_i1	-13.7142857143	1.301e-05
TRINITY_DN31058_c1_g1_i1	-13.7	2.998e-09
TRINITY_DN2248_c2_g1_i8	-13.6076294278	0	ASPP1	GO:0006915; GO:0045786; GO:0005515; GO:0005654; GO:0005634; GO:0072332; GO:0005737	Apoptosis-stimulating of p53 protein 1
TRINITY_DN62338_c0_g3_i1	-13.6	0.004285
TRINITY_DN26184_c1_g1_i2	-13.5454545455	2.816e-10
TRINITY_DN26253_c0_g1_i4	-13.3333333333	0.0003885	POL3	GO:0090305; GO:0003676; GO:0016740; GO:0004190; GO:0003964; GO:0008233; GO:0004518; GO:0016779; GO:0015074; GO:0016787; GO:0006508; GO:0004519; GO:0006278	Retrovirus-related Pol polyprotein from transposon 17.6
TRINITY_DN70103_c0_g1_i1	-13.2545454545	1.328e-60
TRINITY_DN840_c4_g1_i2	-13.25	1.986e-06
TRINITY_DN4790_c1_g2_i1	-13.2222222222	5.59e-18
TRINITY_DN11495_c0_g1_i3	-13.1538461538	8.291e-42
TRINITY_DN21611_c0_g1_i1	-13.125	2.552e-06
TRINITY_DN13025_c1_g1_i2	-13.1	1.341e-08
TRINITY_DN9049_c0_g1_i4	-13.0833333333	7.175e-11
TRINITY_DN2994_c4_g1_i1	-13.0	0.0006436
TRINITY_DN4738_c0_g1_i2	-13.0	4.572e-05
TRINITY_DN36667_c1_g2_i1	-13.0	3.279e-06
TRINITY_DN51319_c0_g1_i2	-13.0	3.279e-06	POL3	GO:0090305; GO:0003676; GO:0016740; GO:0004190; GO:0003964; GO:0008233; GO:0004518; GO:0016779; GO:0015074; GO:0016787; GO:0006508; GO:0004519; GO:0006278	Retrovirus-related Pol polyprotein from transposon 17.6
TRINITY_DN5217_c2_g1_i1	-13.0	3.279e-06
TRINITY_DN255918_c0_g1_i1	-12.7142857143	7.559e-05
TRINITY_DN4441_c0_g1_i3	-12.7142857143	7.559e-05
TRINITY_DN7495_c1_g3_i1	-12.7	3.636e-08
TRINITY_DN4670_c0_g1_i1	-12.6666666667	1.273e-13
TRINITY_DN9237_c0_g1_i1	-12.6666666667	6.64e-17
TRINITY_DN12368_c0_g1_i11	-12.5263157895	1.036e-17
TRINITY_DN1979_c2_g2_i1	-12.4285714286	0.0001249
TRINITY_DN30758_c0_g1_i4	-12.3333333333	0.001766
TRINITY_DN267_c8_g1_i1	-12.1538461538	1.038e-10
TRINITY_DN8137_c0_g1_i2	-12.1538461538	4.696e-51
TRINITY_DN3668_c1_g1_i1	-12.1	1.623e-07
TRINITY_DN9585_c1_g2_i1	-12.0666666667	1.183e-12
TRINITY_DN38472_c1_g2_i1	-11.9901960784	9.024e-101
TRINITY_DN61661_c1_g2_i1	-11.9156626506	6.896e-81
TRINITY_DN2277_c1_g1_i1	-11.9	1.909e-17
TRINITY_DN12885_c0_g1_i7	-11.75	4.012e-05
TRINITY_DN31058_c1_g2_i1	-11.75	3.851e-13
TRINITY_DN67489_c0_g2_i1	-11.7142857143	0.0004387	POL5	GO:0005634; GO:0090305; GO:0003676; GO:0016740; GO:0003964; GO:0004518; GO:0008233; GO:0016779; GO:0006313; GO:0015074; GO:0016787; GO:0006508; GO:0004519; GO:0006278	Retrovirus-related Pol polyprotein from transposon opus
TRINITY_DN27936_c0_g1_i8	-11.6666666667	6.926e-21
TRINITY_DN8630_c7_g1_i1	-11.625	5.152e-05
TRINITY_DN18017_c2_g1_i1	-11.6153846154	5.889e-10
TRINITY_DN33780_c0_g2_i1	-11.6	5.637e-07
TRINITY_DN38234_c0_g1_i2	-11.5789473684	3.863e-71	EAA1	GO:0016020; GO:0045202; GO:0006811; GO:0005886; GO:0021545; GO:0015813; GO:0007605; GO:0009611; GO:0007268; GO:0005887; GO:0031223; GO:0001504; GO:0006883; GO:0005314; GO:0005515; GO:0043005; GO:0006836	Excitatory amino acid transporter 1
TRINITY_DN126591_c0_g1_i1	-11.5714285714	0.0005639
TRINITY_DN10140_c0_g1_i1	-11.5	0.006235
TRINITY_DN1982_c0_g2_i1	-11.5	0.006235
TRINITY_DN4776_c1_g1_i1	-11.5	0.006235
TRINITY_DN6000_c0_g1_i2	-11.4666666667	1.096e-11
TRINITY_DN67148_c0_g6_i1	-11.4285714286	0.0007249
TRINITY_DN44903_c0_g1_i2	-11.4	9.274e-07	TF211	GO:0003677; GO:0005634; GO:0071897; GO:0090305; GO:0046872; GO:0016740; GO:0004190; GO:0003887; GO:0003964; GO:0008233; GO:0004518; GO:0016779; GO:0003824; GO:0008152; GO:0015074; GO:0016787; GO:0006508; GO:0004519; GO:0006310; GO:0006278; GO:0003723	Transposon Tf2-11 polyprotein
TRINITY_DN44005_c0_g1_i2	-11.375	8.498e-05
TRINITY_DN5050_c1_g1_i1	-11.3	1.189e-06
TRINITY_DN24858_c6_g1_i1	-11.2	1.525e-06
TRINITY_DN40100_c0_g1_i2	-11.1818181818	1.816e-07
TRINITY_DN71475_c0_g3_i1	-11.125	4.549e-12
TRINITY_DN1715_c15_g1_i1	-11.0952380952	1.194e-16
TRINITY_DN41723_c0_g3_i1	-10.95	2.054e-15
TRINITY_DN5846_c4_g1_i1	-10.9	3.216e-06
TRINITY_DN5593_c3_g1_i1	-10.8571428571	0.001978
TRINITY_DN8419_c0_g1_i1	-10.8	4.124e-06
TRINITY_DN23815_c3_g1_i2	-10.7857142857	1.076e-09
TRINITY_DN52135_c1_g5_i1	-10.7142857143	0.002542
TRINITY_DN25860_c3_g1_i1	-10.625	0.0003807
TRINITY_DN125_c3_g1_i1	-10.6153846154	1.469e-08
TRINITY_DN542_c1_g1_i4	-10.5769230769	4.827e-132	SP88E	GO:0045861; GO:0030414; GO:0005615; GO:0004867; GO:0042438; GO:0045751; GO:0002376; GO:0045824; GO:0010466; GO:0005576; GO:0010951; GO:0048526	Serine protease inhibitor 88Ea
TRINITY_DN112624_c0_g2_i3	-10.5714285714	0.003266
TRINITY_DN12230_c0_g1_i6	-10.5714285714	0.003266
TRINITY_DN39767_c2_g1_i1	-10.5714285714	0.003266
TRINITY_DN12566_c1_g1_i1	-10.5294117647	6.456e-12
TRINITY_DN18595_c0_g1_i8	-10.5	2.887e-09
TRINITY_DN14867_c4_g1_i1	-10.4666666667	5.916e-23
TRINITY_DN60290_c0_g2_i1	-10.4285714286	0.004197
TRINITY_DN70424_c0_g1_i5	-10.4285714286	0.004197
TRINITY_DN7601_c8_g1_i1	-10.4285714286	0.004197
TRINITY_DN8872_c0_g1_i1	-10.4029850746	4.504e-54
TRINITY_DN12053_c0_g1_i8	-10.375	0.0006274
TRINITY_DN28755_c0_g1_i1	-10.3571428571	4.728e-09	POL3	GO:0090305; GO:0003676; GO:0016740; GO:0004190; GO:0003964; GO:0008233; GO:0004518; GO:0016779; GO:0015074; GO:0016787; GO:0006508; GO:0004519; GO:0006278	Retrovirus-related Pol polyprotein from transposon 17.6
TRINITY_DN1478_c1_g1_i1	-10.3333333333	1.783e-17	PPAT	GO:0010955; GO:0016020; GO:0016311; GO:0016021; GO:0042476; GO:0120154; GO:1990264; GO:0003993; GO:0005764; GO:0007040; GO:0030971; GO:0010977; GO:0045211; GO:0004725; GO:0048168; GO:0016791; GO:0016787	Testicular acid phosphatase
TRINITY_DN4298_c0_g1_i1	-10.3125	3.84e-24
TRINITY_DN682_c2_g1_i1	-10.3033707865	1.016e-71
TRINITY_DN93709_c0_g1_i2	-10.25	0.0008053
TRINITY_DN67561_c0_g1_i3	-10.25	6.391e-14
TRINITY_DN132268_c0_g1_i1	-10.1818181818	2.777e-06
TRINITY_DN44862_c0_g2_i1	-10.1428571429	0.006928
TRINITY_DN701_c3_g4_i1	-10.1136759279	0
TRINITY_DN19973_c0_g1_i1	-10.0909090909	3.557e-06
TRINITY_DN2015_c0_g2_i1	-10.0909090909	3.557e-06
TRINITY_DN22677_c2_g1_i1	-10.0490196078	7.999e-80
TRINITY_DN4719_c2_g1_i1	-10.0	1.059e-07
TRINITY_DN3178_c0_g2_i3	-10.0	1.621e-08
TRINITY_DN12609_c0_g4_i1	-9.96	2.503e-57
TRINITY_DN5954_c2_g1_i1	-9.9444444444	1.163e-11
TRINITY_DN30685_c0_g2_i1	-9.9166666667	2.057e-16
TRINITY_DN8184_c3_g2_i1	-9.9142857143	3.495e-25
TRINITY_DN99_c0_g1_i9	-9.8652276438	0	PGBM	GO:0006629; GO:0050750; GO:0005604; GO:0016525; GO:0098797; GO:0046872; GO:0007420; GO:0009887; GO:0008022; GO:0006954; GO:0030154; GO:0001540; GO:0072359; GO:0001525; GO:0005576; GO:0009888; GO:0005796; GO:0006898	Basement membrane-specific heparan sulfate proteoglycan core protein
TRINITY_DN487_c2_g1_i1	-9.8333333333	1.899e-11
TRINITY_DN1248_c1_g3_i1	-9.6952380952	9.279e-240
TRINITY_DN177799_c1_g1_i1	-9.625	1.136e-15
TRINITY_DN23441_c1_g1_i2	-9.625	1.136e-15
TRINITY_DN13394_c1_g2_i2	-9.6	8.098e-05
TRINITY_DN24918_c1_g1_i11	-9.6	8.098e-05
TRINITY_DN7559_c2_g1_i1	-9.6	8.098e-05
TRINITY_DN237146_c0_g1_i1	-9.6	1.541e-12
TRINITY_DN11995_c0_g1_i1	-9.5945945946	7.49e-110
TRINITY_DN7477_c0_g2_i1	-9.5	0.003596
TRINITY_DN23550_c0_g1_i1	-9.5	9.072e-08
TRINITY_DN19944_c0_g1_i1	-9.5	2.362e-15
TRINITY_DN25963_c4_g1_i1	-9.4375	3.483e-09
TRINITY_DN2999_c6_g1_i2	-9.4262877442	0	UN93L	GO:0016020; GO:0016021; GO:0015459; GO:0005886; GO:0043266; GO:0055120; GO:0008150; GO:0006937; GO:0003674	UNC93-like protein
TRINITY_DN13239_c0_g1_i1	-9.3636363636	2.57e-05
TRINITY_DN6875_c1_g4_i1	-9.3238770686	2.864e-306	TRET1	GO:0055085; GO:0016020; GO:0022857; GO:0016021; GO:0015574; GO:0051119; GO:0005886; GO:0008643; GO:0015771; GO:0034219	Facilitated trehalose transporter Tret1
TRINITY_DN32503_c0_g2_i1	-9.2727272727	3.29e-05
TRINITY_DN42391_c2_g4_i1	-9.2727272727	3.29e-05
TRINITY_DN2253_c0_g5_i1	-9.25	0.005917
TRINITY_DN29392_c0_g1_i1	-9.25	0.005917
TRINITY_DN36106_c0_g2_i1	-9.25	0.005917
TRINITY_DN1363_c1_g3_i1	-9.1538461538	1.588e-06	CUD4	GO:0042302	Endocuticle structural glycoprotein ABD-4
TRINITY_DN22047_c1_g1_i1	-9.1428571429	3.096e-07
TRINITY_DN236729_c0_g1_i1	-9.1111111111	4.568e-10
TRINITY_DN5227_c6_g1_i1	-9.0769230769	2.03e-06	BURS	GO:0048067; GO:0030709; GO:0071855; GO:0043195; GO:0005184; GO:0031395; GO:0007593; GO:0007165; GO:0046982; GO:0005576; GO:0007298; GO:0036335; GO:0005179	Bursicon
TRINITY_DN20358_c4_g1_i1	-9.0	3.79e-09
TRINITY_DN53468_c0_g2_i2	-8.9691358025	7.262e-110
TRINITY_DN33818_c0_g2_i1	-8.9540229885	4.948e-178
TRINITY_DN59045_c0_g4_i2	-8.9090909091	8.821e-05
TRINITY_DN54074_c1_g1_i1	-8.9	0.0004574
TRINITY_DN6875_c1_g1_i2	-8.8510014656	0	TRET1	GO:0055085; GO:0016020; GO:0022857; GO:0016021; GO:0015574; GO:0051119; GO:0005886; GO:0008643; GO:0015771; GO:0034219	Facilitated trehalose transporter Tret1
TRINITY_DN72361_c1_g1_i1	-8.8461538462	4.24e-06
TRINITY_DN221704_c0_g1_i1	-8.7777777778	1.974e-09
TRINITY_DN68374_c1_g2_i1	-8.7647058824	2.882e-20
TRINITY_DN101930_c0_g1_i5	-8.75	5.137e-08
TRINITY_DN16168_c0_g3_i1	-8.7272727273	0.0001444
TRINITY_DN52831_c3_g1_i1	-8.6875	6.557e-08
TRINITY_DN13917_c0_g1_i3	-8.6470588235	1.639e-08
TRINITY_DN100591_c1_g1_i1	-8.6315789474	8.052e-10
TRINITY_DN1319_c2_g2_i1	-8.6153846154	8.846e-06	TAF11	GO:0051123; GO:0045893; GO:0003713; GO:0006367; GO:0070578; GO:0008134; GO:0005669; GO:0005515; GO:0046982; GO:1900370; GO:0016251; GO:0005634; GO:0005737	Transcription initiation factor TFIID subunit 11
TRINITY_DN1871_c1_g1_i2	-8.5666666667	6.193e-17
TRINITY_DN18847_c0_g1_i3	-8.5454545455	0.0002361
TRINITY_DN15765_c2_g1_i1	-8.5384615385	1.13e-05
TRINITY_DN3604_c0_g1_i3	-8.5352112676	1.581e-43
TRINITY_DN62490_c1_g1_i1	-8.5333333333	5.468e-07
TRINITY_DN44413_c0_g4_i1	-8.4545454545	0.0003019
TRINITY_DN62882_c0_g1_i6	-8.4545454545	0.0003019
TRINITY_DN259154_c0_g1_i1	-8.4375	1.739e-07
TRINITY_DN28080_c1_g1_i2	-8.4342105263	5.644e-46	GR28B	GO:0042742; GO:0050909; GO:0007602; GO:0016020; GO:0050912; GO:0016021; GO:0007631; GO:0030424; GO:0005886; GO:0006955; GO:0043025; GO:0007165; GO:0046957; GO:0040040; GO:0030425; GO:0008527; GO:0035006	Putative gustatory receptor 28b
TRINITY_DN19223_c0_g2_i1	-8.424	4.079e-77	SCN60	GO:0006814; GO:0055085; GO:0019228; GO:0016020; GO:0006811; GO:0007608; GO:0016021; GO:0005248; GO:0005244; GO:0005886; GO:0001518; GO:0035725; GO:0050896; GO:0086010; GO:0005272; GO:0005216; GO:0034765; GO:0005261	Sodium channel protein 60E
TRINITY_DN2534_c0_g5_i1	-8.417218543	1.467e-93	ATNA	GO:0036376; GO:0016020; GO:0045202; GO:0000166; GO:0016021; GO:0005391; GO:1990573; GO:0005524; GO:1902600; GO:0006883; GO:0030007; GO:0008556; GO:0006814; GO:0010248; GO:0006813	Sodium/potassium-transporting ATPase subunit alpha
TRINITY_DN8902_c2_g1_i2	-8.40625	1.039e-17	GVQW3		Protein GVQW3
TRINITY_DN20806_c0_g1_i1	-8.3636363636	3.359e-11
TRINITY_DN10126_c0_g1_i1	-8.3571428571	4.574e-06
TRINITY_DN30479_c1_g5_i1	-8.3225806452	8.478e-17
TRINITY_DN269_c0_g2_i2	-8.3173277662	0	S2611	GO:0055085; GO:0005783; GO:0008509; GO:0016020; GO:0008271; GO:0016021; GO:0015116; GO:0006811; GO:0005886; GO:0005764; GO:0008272; GO:0015301; GO:1902358; GO:0098656; GO:0070062; GO:0005794	Sodium-independent sulfate anion transporter
TRINITY_DN20320_c0_g1_i2	-8.3	0.002009
TRINITY_DN7674_c2_g1_i1	-8.2926829268	5.649e-23
TRINITY_DN97580_c1_g2_i1	-8.25	1.104e-09
TRINITY_DN36699_c0_g3_i4	-8.2066805846	2.083e-291
TRINITY_DN86584_c0_g1_i1	-8.2	0.00257
TRINITY_DN76033_c1_g1_i1	-8.2	1.851e-06
TRINITY_DN12201_c0_g1_i5	-8.1818181818	0.0006308
TRINITY_DN18470_c0_g2_i6	-8.125	5.874e-07
TRINITY_DN43059_c0_g1_i1	-8.125	5.874e-07
TRINITY_DN6739_c2_g1_i2	-8.1111111111	3.652e-08
TRINITY_DN194_c5_g2_i1	-8.1	0.003286
TRINITY_DN82390_c1_g1_i1	-8.0895522388	8.05e-38
TRINITY_DN1184_c0_g3_i1	-8.0526315789	1.163e-08
TRINITY_DN21647_c0_g2_i1	-8.0526315789	1.163e-08
TRINITY_DN5264_c0_g3_i1	-8.0	6.257e-05
TRINITY_DN19626_c0_g1_i4	-8.0	9.549e-07
TRINITY_DN13967_c0_g1_i1	-8.0	1.418e-39
TRINITY_DN2201_c9_g1_i1	-7.9934579439	0
TRINITY_DN41656_c0_g1_i1	-7.9642857143	7.472e-14
TRINITY_DN6216_c5_g1_i1	-7.9449101796	0
TRINITY_DN929_c4_g1_i1	-7.9375	1.217e-06
TRINITY_DN13495_c1_g1_i1	-7.875	3.02e-11
TRINITY_DN7775_c1_g1_i2	-7.8571428571	1.272e-17
TRINITY_DN3519_c1_g1_i1	-7.8518518519	6.106e-13
TRINITY_DN5088_c0_g1_i6	-7.8024691358	7.399e-44
TRINITY_DN1167_c9_g1_i2	-7.8	0.00687
TRINITY_DN6266_c0_g3_i1	-7.8	0.00687
TRINITY_DN16318_c4_g1_i1	-7.7272727273	0.002148
TRINITY_DN57027_c0_g2_i4	-7.6875	3.212e-06	ARC	GO:0007616; GO:0015629; GO:0005829; GO:0016020; GO:0045202; GO:1903561; GO:0098845; GO:0005886; GO:0031410; GO:0005856; GO:0098978; GO:0071598; GO:0005515; GO:0045121; GO:0006897; GO:0045211; GO:0042995; GO:0005768; GO:0030054; GO:0003723; GO:0005737	Activity-regulated cytoskeleton-associated protein
TRINITY_DN7403_c1_g2_i1	-7.68	2.526e-11
TRINITY_DN87469_c0_g2_i1	-7.68	2.526e-11
TRINITY_DN1382_c1_g2_i1	-7.6332215631	0
TRINITY_DN115191_c0_g2_i1	-7.6153846154	5.695e-19
TRINITY_DN616_c1_g2_i1	-7.6111111111	3.225e-07
TRINITY_DN105876_c0_g1_i1	-7.6086956522	5.101e-10
TRINITY_DN5045_c0_g1_i5	-7.5942028986	1.53e-73	SSR2	GO:0004994; GO:0007186; GO:0016020; GO:0016021; GO:0038170; GO:0005886; GO:0004930; GO:0007165; GO:0005737	Somatostatin receptor type 2
TRINITY_DN1458_c0_g1_i1	-7.5666666667	8.451e-14
TRINITY_DN52207_c0_g3_i1	-7.55	3.253e-08
TRINITY_DN45571_c0_g1_i1	-7.5410447761	1.497e-289	TRET1	GO:0055085; GO:0016020; GO:0015770; GO:0022857; GO:0016021; GO:0015574; GO:0051119; GO:0005886; GO:0008643; GO:0015768; GO:0015771; GO:0034219; GO:0015767	Facilitated trehalose transporter Tret1
TRINITY_DN15511_c1_g2_i1	-7.5384615385	0.0002699
TRINITY_DN299668_c0_g1_i1	-7.5384615385	0.0002699
TRINITY_DN7118_c2_g1_i1	-7.5384615385	0.0002699
TRINITY_DN35051_c0_g2_i1	-7.520979021	7.512e-153
TRINITY_DN2314_c3_g1_i3	-7.5	8.492e-05
TRINITY_DN2977_c0_g5_i1	-7.5	6.638e-06
TRINITY_DN10982_c0_g1_i2	-7.5	9.338e-28
TRINITY_DN102837_c1_g1_i1	-7.4736842105	1.658e-07
TRINITY_DN10244_c0_g3_i1	-7.4666666667	1.732e-13
TRINITY_DN50292_c0_g1_i2	-7.4545454545	0.004472
TRINITY_DN7780_c0_g9_i1	-7.4467353952	2.406e-153
TRINITY_DN17040_c0_g1_i1	-7.3846153846	0.0004388
TRINITY_DN37087_c1_g1_i1	-7.3846153846	0.0004388
TRINITY_DN40664_c1_g1_i2	-7.3846153846	0.0004388
TRINITY_DN8123_c1_g2_i1	-7.3846153846	0.0004388
TRINITY_DN21740_c1_g1_i1	-7.3703703704	1.38e-11
TRINITY_DN223_c4_g1_i1	-7.3684210526	2.684e-07
TRINITY_DN1492_c2_g1_i1	-7.3636363636	0.005708
TRINITY_DN167770_c0_g1_i1	-7.3636363636	0.005708
TRINITY_DN138_c5_g2_i1	-7.2790697674	1.486e-242
TRINITY_DN5247_c1_g1_i10	-7.2727272727	0.007285
TRINITY_DN301865_c0_g1_i1	-7.2727272727	1.093e-08
TRINITY_DN25704_c0_g1_i1	-7.2258064516	2.948e-13
TRINITY_DN295768_c0_g1_i1	-7.2	1.751e-07
TRINITY_DN16090_c1_g1_i1	-7.1960784314	1.591e-49
TRINITY_DN2739_c0_g4_i1	-7.1818181818	1.766e-08
TRINITY_DN3397_c1_g1_i7	-7.1377978107	0
TRINITY_DN10896_c1_g1_i1	-7.1176470588	8.917e-06
TRINITY_DN192505_c0_g1_i1	-7.0952380952	8.973e-08
TRINITY_DN12296_c0_g3_i1	-7.0807276007	0
TRINITY_DN52186_c0_g2_i2	-7.0666666667	0.0001141
TRINITY_DN65985_c2_g1_i1	-7.0625	3.594e-05
TRINITY_DN66986_c2_g1_i1	-7.05	3.594e-07
TRINITY_DN1766_c0_g2_i2	-7.0479452055	9.104e-70
TRINITY_DN17869_c0_g4_i2	-7.0	0.001474
TRINITY_DN5528_c0_g1_i1	-7.0	0.001474
TRINITY_DN31247_c1_g1_i2	-7.0	0.0004622
TRINITY_DN1079_c1_g1_i2	-7.0	1.441e-06
TRINITY_DN2252_c6_g1_i1	-7.0	1.441e-06
TRINITY_DN133545_c0_g1_i1	-6.9784946237	7.428e-43
TRINITY_DN39006_c1_g1_i1	-6.9444444444	5.791e-06
TRINITY_DN59490_c0_g2_i3	-6.9444444444	5.791e-06
TRINITY_DN42688_c0_g1_i1	-6.9375	5.815e-05
TRINITY_DN3615_c7_g1_i1	-6.8928571429	9.776e-11
TRINITY_DN50237_c0_g1_i2	-6.85	9.356e-07	YG31B	GO:0032197; GO:0003677; GO:0004523; GO:0000166; GO:0000943; GO:0046872; GO:0008152; GO:0003887; GO:0003964; GO:0006310; GO:0003824; GO:0008233; GO:0004540; GO:0005737; GO:0015074; GO:0016787; GO:0006508; GO:0005634; GO:0003723	Transposon Ty3-G Gag-Pol polyprotein
TRINITY_DN18129_c1_g1_i3	-6.8487804878	8.562e-95	AQP	GO:0055085; GO:0015267; GO:0016020; GO:0016021	Aquaporin AQPAe.a
TRINITY_DN23399_c0_g1_i15	-6.8245614035	2.425e-24
TRINITY_DN131244_c0_g1_i1	-6.8235294118	2.963e-05
TRINITY_DN119952_c0_g1_i1	-6.8137690355	0
TRINITY_DN6415_c2_g1_i1	-6.7666666667	2.063e-95	CHIT2	GO:0008363; GO:0040003; GO:0042060; GO:0005615; GO:0006032; GO:0016798; GO:0004568; GO:0000272; GO:0008362; GO:0008152; GO:0008061; GO:0004553; GO:0005975; GO:0005576; GO:0016787; GO:0018990	Probable chitinase 2
TRINITY_DN4269_c1_g2_i1	-6.7580645161	2.718e-26
TRINITY_DN8243_c2_g1_i1	-6.75	0.0001195
TRINITY_DN11851_c1_g3_i1	-6.7368421053	4.767e-06
TRINITY_DN108974_c0_g1_i2	-6.7142857143	0.001212
TRINITY_DN124915_c1_g1_i1	-6.7058823529	4.783e-05
TRINITY_DN25121_c1_g1_i1	-6.6923076923	0.003873
TRINITY_DN3516_c4_g2_i3	-6.6923076923	0.003873
TRINITY_DN5670_c2_g1_i1	-6.6923076923	0.003873
TRINITY_DN1198_c3_g1_i1	-6.6875	0.0001519
TRINITY_DN150753_c0_g1_i1	-6.6875	0.0001519
TRINITY_DN5284_c0_g1_i6	-6.6875	0.0001519
TRINITY_DN7813_c0_g3_i1	-6.6752418193	0	LPSBP	GO:0005576; GO:0030246	Hemolymph lipopolysaccharide-binding protein
TRINITY_DN7494_c3_g1_i1	-6.6666666667	0.0004833
TRINITY_DN8270_c0_g1_i2	-6.6666666667	2.064e-34
TRINITY_DN39445_c0_g2_i2	-6.6216216216	7.19e-31
TRINITY_DN1427_c5_g1_i1	-6.6121212121	7.501e-72
TRINITY_DN5406_c1_g1_i3	-6.6071428571	6.517e-10
TRINITY_DN22808_c0_g1_i5	-6.5909090909	3.925e-07	POLG	GO:0003677; GO:0046740; GO:0071897; GO:0090305; GO:0003676; GO:0046872; GO:0016740; GO:0004190; GO:0003964; GO:0003887; GO:0008233; GO:0004518; GO:0016779; GO:0016787; GO:0006508; GO:0004519; GO:0008270; GO:0006278	Genome polyprotein
TRINITY_DN1122_c17_g1_i1	-6.5625	0.0002452
TRINITY_DN881_c0_g1_i8	-6.549758293	0	POL4	GO:0090305; GO:0003676; GO:0016740; GO:0003964; GO:0004190; GO:0008233; GO:0004518; GO:0016779; GO:0015074; GO:0016787; GO:0006508; GO:0004519; GO:0006278	Retrovirus-related Pol polyprotein from transposon 412
TRINITY_DN33538_c0_g1_i1	-6.5454545455	4.977e-07
TRINITY_DN16464_c0_g1_i3	-6.5384615385	0.00627
TRINITY_DN16656_c0_g2_i1	-6.5384615385	0.00627
TRINITY_DN2466_c0_g1_i2	-6.5384615385	0.00627
TRINITY_DN33655_c0_g3_i1	-6.5384615385	0.00627
TRINITY_DN33900_c0_g2_i2	-6.5384615385	0.00627
TRINITY_DN4044_c1_g3_i2	-6.5384615385	0.00627
TRINITY_DN15488_c0_g2_i1	-6.5263157895	1.237e-05
TRINITY_DN3928_c8_g1_i1	-6.5	0.0003114
TRINITY_DN256004_c0_g1_i1	-6.5	8.054e-08
TRINITY_DN10022_c0_g1_i4	-6.4761904762	1.991e-06
TRINITY_DN10691_c0_g3_i1	-6.4615384615	0.007975	TIGD4	GO:0003677; GO:0005634; GO:0003676; GO:0008150	Tigger transposable element-derived protein 4
TRINITY_DN110072_c0_g2_i1	-6.4615384615	1.307e-08
TRINITY_DN123098_c1_g1_i3	-6.4545454545	1.125e-11	PPAF3	GO:0045087; GO:0008236; GO:0002376; GO:0046872; GO:0004252; GO:0008233; GO:0005576; GO:0004175; GO:0006508; GO:0016787	Phenoloxidase-activating factor 3
TRINITY_DN47311_c0_g1_i1	-6.44	4.108e-08
TRINITY_DN214493_c0_g1_i1	-6.4375	0.0003955
TRINITY_DN8520_c0_g2_i2	-6.4047619048	2.057e-15
TRINITY_DN26718_c2_g4_i1	-6.3888888889	3.904e-59
TRINITY_DN3655_c0_g2_i1	-6.3870967742	5.958e-24
TRINITY_DN4741_c0_g1_i2	-6.3831775701	3.206e-43
TRINITY_DN2371_c0_g1_i4	-6.3698630137	1.498e-28
TRINITY_DN2001_c2_g1_i1	-6.3571428571	0.004025
TRINITY_DN25578_c1_g1_i2	-6.3571428571	0.004025
TRINITY_DN36653_c1_g2_i1	-6.3548387097	1.767e-10
TRINITY_DN38372_c1_g3_i1	-6.3548387097	1.767e-10
TRINITY_DN1194_c0_g1_i1	-6.3336980785	0
TRINITY_DN3262_c1_g1_i1	-6.3305084746	2.704e-246	CCCP	GO:0048511; GO:0010841; GO:0007623; GO:0005575; GO:0003674	Circadian clock-controlled protein
TRINITY_DN43716_c0_g2_i1	-6.3214285714	4.307e-09
TRINITY_DN19805_c0_g1_i2	-6.3055555556	0
TRINITY_DN6305_c0_g1_i2	-6.2941176471	1.473e-11
TRINITY_DN1900_c1_g5_i1	-6.2916666667	2.627e-07
TRINITY_DN212013_c0_g1_i1	-6.2820512821	1.263e-13
TRINITY_DN73779_c3_g1_i1	-6.28125	1.142e-10
TRINITY_DN64901_c0_g1_i1	-6.2692307692	5.011e-19
TRINITY_DN6099_c0_g1_i1	-6.25	1.625e-05
TRINITY_DN19266_c0_g1_i1	-6.2222222222	2.166e-08
TRINITY_DN3852_c0_g2_i1	-6.2174515235	1.078e-293	YC91	GO:0055085; GO:0016020; GO:0022857; GO:0016021; GO:0020037; GO:0097037; GO:0015232	Uncharacterized MFS-type transporter C09D4.1
TRINITY_DN13104_c0_g2_i2	-6.2083333333	4.21e-07
TRINITY_DN44345_c0_g1_i1	-6.2	0.002579
TRINITY_DN208296_c0_g2_i1	-6.2	4.054e-28
TRINITY_DN1662_c0_g2_i1	-6.1964285714	2.741e-20	PRDX6	GO:0006629; GO:0005829; GO:0051920; GO:0004623; GO:0005615; GO:0016209; GO:0008379; GO:0102567; GO:0005739; GO:0004601; GO:0098869; GO:0016042; GO:0005764; GO:0016740; GO:0008152; GO:0102568; GO:0047184; GO:0045454; GO:0016491; GO:0005737	Peroxiredoxin-6
TRINITY_DN11538_c4_g2_i3	-6.1875	0.001026
TRINITY_DN12252_c0_g1_i2	-6.1794871795	3.218e-13
TRINITY_DN11632_c1_g2_i1	-6.1666666667	6.145e-12
TRINITY_DN1104_c3_g1_i1	-6.1428571429	0.008246
TRINITY_DN126751_c3_g1_i1	-6.1428571429	0.008246
TRINITY_DN184_c15_g1_i1	-6.125	0.001302
TRINITY_DN3407_c0_g1_i9	-6.125	0.001302	RTBS	GO:0005575; GO:0016740; GO:0003964; GO:0003824; GO:0016779; GO:0006313; GO:0006278	Probable RNA-directed DNA polymerase from transposon BS
TRINITY_DN624_c0_g4_i1	-6.125	0.001302
TRINITY_DN680_c1_g2_i1	-6.0870337478	3.594e-221
TRINITY_DN10926_c4_g1_i1	-6.0869565217	2.125e-06
TRINITY_DN277_c0_g4_i1	-6.0808823529	1.779e-105	EST1	GO:0016787; GO:0005783; GO:0005788; GO:0080030; GO:0052689	Liver carboxylesterase
TRINITY_DN74870_c0_g2_i6	-6.071888604	0	SV2B	GO:0055085; GO:0030285; GO:0008021; GO:0016020; GO:0045202; GO:0022857; GO:0030672; GO:0016021; GO:0043195; GO:0031410; GO:0007268; GO:0001669; GO:0001504; GO:0030054; GO:0043005; GO:0006836	Synaptic vesicle glycoprotein 2B
TRINITY_DN76526_c0_g2_i2	-6.0714285714	2.23e-08
TRINITY_DN119304_c0_g1_i1	-6.0625	0.001651
TRINITY_DN3873_c1_g1_i1	-6.0555555556	0.000262
TRINITY_DN5744_c1_g3_i1	-6.0555555556	0.000262
TRINITY_DN8144_c1_g1_i1	-6.0555555556	0.000262
TRINITY_DN7567_c1_g2_i1	-6.0	0.002093
TRINITY_DN16699_c0_g1_i6	-6.0	2.118e-05
TRINITY_DN13166_c0_g2_i1	-6.0	1.365e-06
TRINITY_DN7659_c1_g2_i1	-6.0	9.391e-10
TRINITY_DN2174_c4_g1_i2	-6.0	1.008e-11
TRINITY_DN87016_c0_g2_i1	-6.0	4.073e-12
TRINITY_DN29112_c0_g3_i1	-5.9516129032	3.171e-21
TRINITY_DN3918_c0_g1_i2	-5.926369863	3.875e-220	MDR1	GO:0055085; GO:2001225; GO:0016020; GO:0000166; GO:0140326; GO:0016021; GO:0042493; GO:0005886; GO:0042626; GO:0047484; GO:0140359; GO:0005524; GO:0008559; GO:0005515; GO:0005654; GO:0070062; GO:1901529	Multidrug resistance protein 1
TRINITY_DN1831_c1_g2_i2	-5.9166666667	2.181e-06
TRINITY_DN190191_c1_g4_i1	-5.9117647059	3.077e-10
TRINITY_DN14940_c0_g3_i1	-5.9069767442	1.118e-13
TRINITY_DN1811_c1_g1_i1	-5.8947368421	0.0002123
TRINITY_DN60887_c0_g1_i1	-5.875	0.003361
TRINITY_DN35765_c1_g3_i1	-5.8431372549	2.049e-16
TRINITY_DN8928_c0_g2_i1	-5.84	1.398e-06
TRINITY_DN24889_c0_g2_i3	-5.83640553	4.023e-159
TRINITY_DN4429_c7_g1_i1	-5.8333333333	3.484e-06
TRINITY_DN3162_c1_g1_i1	-5.8080808081	5.872e-217	PHCL2	GO:0034220; GO:0016020; GO:0006811; GO:0016021; GO:0005886; GO:0005216; GO:0005230; GO:0004888	unknown
TRINITY_DN97015_c0_g4_i1	-5.8	0.0001357
TRINITY_DN51932_c0_g1_i1	-5.76	2.23e-06
TRINITY_DN296230_c0_g1_i1	-5.7528682171	0
TRINITY_DN32953_c0_g3_i1	-5.75	0.005391
TRINITY_DN1290_c3_g1_i1	-5.75	5.56e-06
TRINITY_DN769_c13_g1_i1	-5.75	1.825e-07
TRINITY_DN10823_c0_g1_i6	-5.7368421053	0.0004299
TRINITY_DN1206_c0_g2_i1	-5.7314814815	1.381e-36
TRINITY_DN11064_c1_g1_i1	-5.7169811321	1.694e-16
TRINITY_DN296_c0_g1_i1	-5.7142857143	1.517e-113	HPSE	GO:0007155; GO:0007160; GO:0005576; GO:0016020; GO:0030305; GO:0016798; GO:0030200; GO:0031012; GO:0016787; GO:0060055	Heparanase
TRINITY_DN2449_c0_g1_i1	-5.7083333333	7.021e-06
TRINITY_DN2711_c1_g3_i1	-5.7	0.0002169
TRINITY_DN15846_c0_g2_i1	-5.6995073892	2.214e-70
TRINITY_DN4178_c2_g1_i1	-5.6875	0.006826
TRINITY_DN41872_c2_g2_i1	-5.6875	0.006826
TRINITY_DN6036_c0_g2_i1	-5.6818181818	4.377e-05
TRINITY_DN20046_c0_g1_i1	-5.6635802469	1.225e-112	ZC21C	GO:0046872	Zinc finger C2HC domain-containing protein 1C
TRINITY_DN11675_c0_g1_i6	-5.6635514019	0	TRET1	GO:0055085; GO:0016020; GO:0022857; GO:0016021; GO:0015574; GO:0051119; GO:0005886; GO:0008643; GO:0015771; GO:0034219	Facilitated trehalose transporter Tret1
TRINITY_DN557_c2_g1_i1	-5.655226209	1.356e-224
TRINITY_DN7805_c1_g1_i3	-5.65	0.0002741
TRINITY_DN1558_c1_g1_i1	-5.6450408401	0	MYO7A	GO:0030048; GO:0000146; GO:0008407; GO:0000166; GO:0005856; GO:0007605; GO:0003779; GO:0048800; GO:0005524; GO:0032027; GO:0035317; GO:0003774; GO:0016459; GO:0005737	Myosin-VIIa
TRINITY_DN49157_c0_g2_i1	-5.6351351351	1.617e-23
TRINITY_DN147955_c0_g2_i1	-5.6333333333	7.479e-08
TRINITY_DN68221_c0_g1_i7	-5.6282051282	2.126e-52	ABCG8	GO:0033344; GO:0015918; GO:0016324; GO:0016020; GO:0016021; GO:0006869; GO:0005886; GO:0046872; GO:0043190; GO:0005887; GO:0042632; GO:0005524; GO:0140359; GO:0005515; GO:0042626	ATP-binding cassette sub-family G member 8
TRINITY_DN3356_c0_g1_i2	-5.612244898	0	CAPAR	GO:0008188; GO:0051928; GO:0007186; GO:0016021; GO:0007589; GO:0005886; GO:0071465; GO:0004930; GO:0001607; GO:0007165; GO:0007218; GO:0016323	Neuropeptides capa receptor
TRINITY_DN16528_c0_g1_i1	-5.6046511628	2.257e-12
TRINITY_DN67227_c0_g1_i5	-5.5752212389	5.289e-115
TRINITY_DN3455_c0_g1_i1	-5.575	3.414e-11
TRINITY_DN2808_c3_g1_i1	-5.5604887984	0
TRINITY_DN3732_c2_g1_i2	-5.55	0.0004374
TRINITY_DN1064_c2_g1_i5	-5.5495454955	0	FBN2	GO:0030326; GO:0043010; GO:0030501; GO:0005201; GO:0060346; GO:0062023; GO:0005515; GO:0005509; GO:0001527; GO:0035108; GO:0045669; GO:0005576; GO:0048048	Fibrillin-2
TRINITY_DN15556_c0_g3_i2	-5.5416666667	1.782e-05
TRINITY_DN3299_c1_g3_i1	-5.5294117647	6.259e-09
TRINITY_DN3913_c0_g4_i1	-5.525	3.565e-52
TRINITY_DN50_c14_g1_i1	-5.5185185185	4.637e-25
TRINITY_DN29283_c3_g1_i1	-5.5	0.0001112
TRINITY_DN17206_c1_g1_i6	-5.5	1.226e-13
TRINITY_DN4991_c11_g1_i1	-5.48	1.136e-05
TRINITY_DN242_c1_g1_i1	-5.4545454545	0.0001403
TRINITY_DN7606_c0_g1_i3	-5.45	0.0006973
TRINITY_DN39004_c1_g1_i1	-5.4444444444	0.003482
TRINITY_DN1376_c1_g1_i1	-5.4444444444	2.905e-06
TRINITY_DN21205_c0_g3_i1	-5.4209337349	0
TRINITY_DN5654_c0_g1_i1	-5.41875	1.715e-103
TRINITY_DN117846_c1_g1_i1	-5.4109589041	0
TRINITY_DN96509_c2_g1_i1	-5.4	0.0008801
TRINITY_DN7413_c0_g1_i2	-5.376880985	0	ACSF2	GO:0006629; GO:0000166; GO:0005739; GO:0005524; GO:0006631; GO:0016874; GO:0031956; GO:0047760	Acyl-CoA synthetase family member 2, mitochondrial
TRINITY_DN38405_c0_g1_i6	-5.3661971831	1.465e-20
TRINITY_DN3666_c0_g2_i1	-5.3636363636	0.0002232
TRINITY_DN10486_c0_g1_i5	-5.3333333333	0.0005587
TRINITY_DN1285_c0_g1_i2	-5.3220221607	0	ZBED4	GO:0003677; GO:0046983; GO:0000976; GO:0046872; GO:0005737; GO:0045944; GO:0001917; GO:0005654; GO:0005634; GO:0042802; GO:0003723	Zinc finger BED domain-containing protein 4
TRINITY_DN1058_c1_g1_i1	-5.3157894737	0.002787
TRINITY_DN1078_c1_g1_i7	-5.3157894737	0.002787
TRINITY_DN1396_c1_g2_i2	-5.3088235294	3.431e-19
TRINITY_DN114176_c0_g1_i1	-5.3076923077	1.447e-05
TRINITY_DN7080_c0_g2_i3	-5.2857142857	3.696e-06
TRINITY_DN14976_c0_g3_i1	-5.2820512821	1.054e-09
TRINITY_DN975_c1_g1_i1	-5.2777777778	0.007007
TRINITY_DN423_c1_g2_i2	-5.2776850306	0
TRINITY_DN52427_c0_g1_i1	-5.2564102564	1.099e-46
TRINITY_DN13419_c3_g1_i1	-5.25	9.005e-05
TRINITY_DN4475_c1_g1_i6	-5.2222222222	0.00884
TRINITY_DN4611_c0_g1_i1	-5.2162162162	8.115e-09
TRINITY_DN33115_c0_g1_i3	-5.2028985507	8.555e-19
TRINITY_DN158_c1_g2_i3	-5.2010723861	4.371e-113
TRINITY_DN7900_c0_g3_i1	-5.2	0.002226
TRINITY_DN87004_c2_g1_i1	-5.1756756757	3.707e-20
TRINITY_DN108968_c0_g1_i3	-5.1666666667	2.525e-08
TRINITY_DN23340_c0_g4_i1	-5.15	0.002805
TRINITY_DN16160_c2_g4_i1	-5.1391752577	1.849e-56
TRINITY_DN21111_c2_g1_i1	-5.1333333333	1.991e-38
TRINITY_DN8625_c0_g2_i1	-5.12	9.052e-05
TRINITY_DN83799_c0_g1_i1	-5.1	0.003534
TRINITY_DN255076_c0_g1_i1	-5.0893854749	4.976e-51
TRINITY_DN2692_c0_g2_i1	-5.0830258303	3.578e-159	CP314	GO:0031966; GO:0016020; GO:0004497; GO:0008258; GO:0045456; GO:0035074; GO:0007391; GO:0007298; GO:0007295; GO:0046872; GO:0005739; GO:0020037; GO:0016705; GO:0007494; GO:0016491; GO:0004501; GO:0005506; GO:0007417	Ecdysone 20-monooxygenase
TRINITY_DN50172_c0_g1_i1	-5.0806451613	7.3e-16
TRINITY_DN3296_c0_g3_i1	-5.0740740741	2.896e-05
TRINITY_DN5345_c0_g2_i1	-5.0706896552	8.415e-170	CD109	GO:0009986; GO:0004866; GO:0005576; GO:0016020; GO:0005829; GO:0030414; GO:0045616; GO:0004867; GO:0005886; GO:0010951; GO:0030512; GO:0010839; GO:0001933; GO:0010466; GO:0031225; GO:0031092; GO:0001942; GO:0072675	CD109 antigen
TRINITY_DN302_c2_g2_i1	-5.0654205607	3.357e-29
TRINITY_DN6668_c1_g2_i1	-5.0588235294	2.445e-07
TRINITY_DN452_c0_g1_i7	-5.0580580581	7.068e-293	SC5A8	GO:0055085; GO:0015718; GO:0016020; GO:0022857; GO:0006811; GO:0016021; GO:0015355; GO:0015293; GO:0006814	Sodium-coupled monocarboxylate transporter 1
TRINITY_DN3251_c1_g1_i1	-5.0533333333	1.348e-152
TRINITY_DN25762_c0_g1_i3	-5.0530973451	7.493e-31	LPSBP	GO:0005576; GO:0030246	Hemolymph lipopolysaccharide-binding protein
TRINITY_DN130062_c0_g1_i1	-5.0526315789	0.008875
TRINITY_DN12289_c0_g1_i3	-5.0481171548	1.746e-138
TRINITY_DN3528_c1_g1_i1	-5.0416666667	1.061e-25	GILT1	GO:0005576; GO:0002376; GO:0005886; GO:0016667; GO:0016671; GO:0016491; GO:1900426	GILT-like protein 1
